# Supplementary material for: 16-[(E)-4-Bromo­benzyl­idene]-13-(4-bromo­phen­yl)-2-hy­droxy-11-methyl-1,11-diaza­penta­cyclo­[12.3.1.02,10.03,8.010,14]octa­deca-3(8),4,6-triene-9,15-dione
Source: Acta Crystallogr Sect E Struct Rep Online. 2010 Dec 15;67(Pt 1):o137–8. doi: 10.1107/S1600536810051585 (PMC3050270; doi:10.1107/S1600536810051585)
Supplement: Supplementary file 2 [file e-67-0o137-Isup2.hkl]

# 
# h,k,l, Fc-squared, Fo-squared, sigma(Fo-squared) and status flag 
# 
data_I
_shelx_title ' pbrnhsm in P2(1)/c (100K)' 
_shelx_refln_list_code          4 
_shelx_F_calc_maximum      430.60 
_exptl_crystal_F_000      1248.00 
_reflns_d_resolution_high  0.7097 
 
loop_ 
 _symmetry_equiv_pos_as_xyz 
 'x, y, z' 
 '-x, y+1/2, -z+1/2' 
 '-x, -y, -z' 
 'x, -y-1/2, z-1/2' 
 
_cell_length_a    13.3490 
_cell_length_b     9.1243 
_cell_length_c    22.5410 
_cell_angle_alpha  90.000 
_cell_angle_beta  113.191 
_cell_angle_gamma  90.000 
 
_shelx_F_squared_multiplier     1.000 
 
loop_ 
 _refln_index_h 
 _refln_index_k 
 _refln_index_l 
 _refln_F_squared_calc 
 _refln_F_squared_meas 
 _refln_F_squared_sigma 
 _refln_observed_status 
   2   0   0    17182.45    16563.90   1260.49 o 
   3   0   0     9224.83     8967.62    683.53 o 
   4   0   0    16695.61    16356.83   1244.26 o 
   5   0   0     2475.56     2376.16    184.90 o 
   6   0   0     7911.14     7860.23    316.37 o 
   7   0   0     5554.77     5473.43    222.66 o 
   8   0   0      732.29      979.11     48.33 o 
   9   0   0       56.95       38.09     12.27 o 
  10   0   0     3005.74     2680.22    118.68 o 
  11   0   0     3161.81     2855.96    119.24 o 
  12   0   0     1240.93     1051.87     49.91 o 
  13   0   0      611.55      566.15     31.19 o 
  14   0   0     1354.10     1352.12     78.04 o 
  15   0   0       14.49       16.90     59.30 o 
  16   0   0      194.33      188.45     46.70 o 
  17   0   0      124.06      134.31     46.96 o 
   1   1   0      371.31      428.78     19.09 o 
   2   1   0      425.45      469.62     18.41 o 
   3   1   0     8346.13     9338.50    360.90 o 
   4   1   0     3709.61     3969.06    140.25 o 
   5   1   0    17278.61    16005.72    572.54 o 
   6   1   0     5704.92     5218.03    186.95 o 
   7   1   0      804.84      833.17     29.56 o 
   8   1   0     2572.70     2474.96     90.75 o 
   9   1   0     1906.60     1784.37     67.27 o 
  10   1   0       12.03       16.04      9.28 o 
  11   1   0      349.27      357.77     16.11 o 
  12   1   0      399.86      374.92     19.77 o 
  13   1   0     1104.59     1010.07     38.62 o 
  14   1   0        0.01      -14.61     14.61 o 
  15   1   0     1061.87     1012.93     59.16 o 
  16   1   0      154.62      134.83     25.91 o 
  17   1   0       35.44       21.75     25.48 o 
   0   2   0     2773.60     2724.89    190.87 o 
   1   2   0     6800.84     8027.50    285.57 o 
   2   2   0       82.46       57.88      5.01 o 
   3   2   0      304.52      348.32     16.33 o 
   4   2   0     1124.90     1136.60     46.90 o 
   5   2   0      790.75      833.35     32.55 o 
   6   2   0     1200.11     1253.86     41.48 o 
   7   2   0     1714.19     1859.93     60.45 o 
   8   2   0      757.48      859.86     35.97 o 
   9   2   0      376.68      330.33     22.23 o 
  10   2   0      418.11      383.64     18.72 o 
  11   2   0      166.34      137.57     14.08 o 
  12   2   0        7.46       36.26     15.18 o 
  13   2   0      128.06      149.80     16.39 o 
  14   2   0       46.57       71.29     16.04 o 
  15   2   0      153.56      154.54     22.81 o 
  16   2   0       24.04       37.79     19.23 o 
  17   2   0       22.18       26.86     26.30 o 
   1   3   0    14909.64    15388.34    530.50 o 
   2   3   0      676.45      681.22     36.20 o 
   3   3   0      135.97      189.87     17.14 o 
   4   3   0     1944.43     1901.69     98.22 o 
   5   3   0    14562.09    14530.56    516.10 o 
   6   3   0     5070.30     4564.57    145.02 o 
   7   3   0      153.19      160.92     10.77 o 
   8   3   0       10.90       26.67     14.07 o 
   9   3   0     1487.36     1439.78     49.84 o 
  10   3   0      845.68      818.96     32.29 o 
  11   3   0      390.44      382.07     19.97 o 
  12   3   0      122.12      137.89     15.98 o 
  13   3   0      155.89      186.02     17.58 o 
  14   3   0      132.71      126.09     19.02 o 
  15   3   0      681.57      607.22     62.66 o 
  16   3   0       12.84       50.36     20.79 o 
   0   4   0    79786.11    81636.87   4110.58 o 
   1   4   0    19696.12    19771.60    681.91 o 
   2   4   0     4127.14     4974.37    176.98 o 
   3   4   0     5567.10     5782.72    206.39 o 
   4   4   0    11504.74    11839.70    596.04 o 
   5   4   0       19.92       45.86     11.65 o 
   6   4   0     1936.55     1947.90     69.45 o 
   7   4   0     2764.41     2727.85     88.43 o 
   8   4   0       47.79       57.99     10.59 o 
   9   4   0      412.41      362.05     29.53 o 
  10   4   0     6384.13     6213.03    198.31 o 
  11   4   0      711.83      740.56     30.85 o 
  12   4   0       12.63      -10.55     14.82 o 
  13   4   0        1.35       21.97     17.88 o 
  14   4   0      851.81      853.24     47.68 o 
  15   4   0       67.43       84.75     20.87 o 
  16   4   0      248.14      240.78     24.53 o 
   1   5   0     2619.09     2486.60     81.27 o 
   2   5   0     1167.44     1337.40    102.42 o 
   3   5   0     2138.44     2558.67    108.95 o 
   4   5   0       45.27       46.89     10.71 o 
   5   5   0     6531.55     6433.07    260.14 o 
   6   5   0       73.14       79.43      8.93 o 
   7   5   0      533.43      540.30     25.98 o 
   8   5   0     2656.74     2725.72     88.65 o 
   9   5   0      529.49      557.73     26.73 o 
  10   5   0      303.58      323.16     18.75 o 
  11   5   0      403.59      346.84     20.22 o 
  12   5   0       11.17       35.79     17.71 o 
  13   5   0      916.46      847.88     39.49 o 
  14   5   0       11.00       24.09     19.56 o 
  15   5   0       20.68       52.23     25.94 o 
   0   6   0      190.10      179.78     12.40 o 
   1   6   0     1984.39     1952.79     66.23 o 
   2   6   0      407.57      424.00     23.15 o 
   3   6   0        2.73       17.99     10.40 o 
   4   6   0      658.93      663.14     28.23 o 
   5   6   0     2114.78     2196.78     90.91 o 
   6   6   0      762.78      808.13     34.12 o 
   7   6   0       61.29       61.90     11.95 o 
   8   6   0     3418.40     3261.63    134.54 o 
   9   6   0      319.13      234.93     15.96 o 
  10   6   0        8.78        5.02     13.60 o 
  11   6   0      750.07      749.74     41.06 o 
  12   6   0       46.30       51.28     23.42 o 
  13   6   0       20.96       22.74     23.60 o 
  14   6   0        0.44       -7.68     25.28 o 
  15   6   0      209.55      230.30     30.89 o 
   1   7   0     9902.08     8993.21    267.37 o 
   2   7   0      829.41      744.02     39.14 o 
   3   7   0      208.39      200.22     12.50 o 
   4   7   0     2614.62     2533.47     92.88 o 
   5   7   0     3866.84     3841.71    138.78 o 
   6   7   0     1866.61     1968.51     88.55 o 
   7   7   0      975.32      867.42     46.59 o 
   8   7   0      667.31      639.17     87.69 o 
   9   7   0     1777.82     1907.91     93.50 o 
  10   7   0     1887.39     1946.38     86.20 o 
  11   7   0       85.95       82.73     23.24 o 
  12   7   0       93.83       81.92     25.35 o 
  13   7   0       32.39       63.68     26.22 o 
  14   7   0       11.31       -1.35     26.13 o 
   0   8   0     1556.27     1532.81    103.72 o 
   1   8   0     1868.91     1672.01     80.24 o 
   2   8   0       21.99        7.17     10.61 o 
   3   8   0     1244.47     1194.61     49.55 o 
   4   8   0     1353.87     1413.93     65.62 o 
   5   8   0      171.60      155.39     18.82 o 
   6   8   0     3153.39     3071.83    133.97 o 
   7   8   0      392.55      341.25     46.54 o 
   8   8   0      387.06      378.10     29.32 o 
   9   8   0      304.10      294.07     35.49 o 
  10   8   0     1705.66     1755.77    100.15 o 
  11   8   0      436.46      550.35     59.25 o 
  12   8   0      134.39       88.29     26.58 o 
  13   8   0      249.40      212.63     30.94 o 
   1   9   0      691.29      728.97     36.12 o 
   2   9   0       48.41       57.01     18.35 o 
   3   9   0      345.73      359.92     27.76 o 
   4   9   0        8.60      -19.90     19.90 o 
   5   9   0       56.23       46.76     18.85 o 
   6   9   0      368.88      365.54     38.65 o 
   7   9   0      113.01      108.12     23.32 o 
   8   9   0        3.40        2.93     26.82 o 
   9   9   0       91.56       83.37     30.55 o 
  10   9   0       15.29       67.31     32.96 o 
  11   9   0      137.49      142.56     36.93 o 
  12   9   0       26.95        1.94     41.99 o 
   0  10   0      576.16      485.90     64.64 o 
   1  10   0      669.22      662.85     33.91 o 
   2  10   0        9.80       12.40     20.80 o 
   3  10   0        9.24       34.41     21.79 o 
   4  10   0      104.84      131.30     34.08 o 
   5  10   0      150.10      165.14     25.45 o 
   6  10   0       13.16        1.24     47.20 o 
   7  10   0      302.77      270.69     54.29 o 
   8  10   0      210.33      160.78     55.50 o 
   9  10   0        1.82      -51.94     51.94 o 
  10  10   0      284.76      298.08     66.04 o 
   1  11   0     2162.99     2126.31    101.89 o 
   2  11   0       62.35       23.36     33.21 o 
   3  11   0       12.45       34.16     23.33 o 
   4  11   0      179.39      181.31     26.99 o 
   5  11   0     1268.62     1236.30     97.29 o 
   6  11   0      550.89      546.85     75.05 o 
   7  11   0       52.68       -6.42     42.57 o 
   8  11   0        4.26      -28.43     37.05 o 
   0  12   0      209.12      209.64     35.20 o 
   1  12   0       14.91       32.02     24.50 o 
   2  12   0       36.64       34.62     26.45 o 
   3  12   0      201.71      238.33     29.70 o 
   4  12   0      469.66      443.88     61.43 o 
   5  12   0        2.78       15.60     35.48 o 
   6  12   0       53.13       43.42     35.21 o 
 -17   1   1      207.97      219.46     27.74 o 
 -16   1   1       40.99       34.42     24.02 o 
 -15   1   1       41.30       61.38     16.19 o 
 -14   1   1       29.29       41.41     15.05 o 
 -13   1   1      781.32      679.46     28.73 o 
 -12   1   1      355.88      324.75     15.72 o 
 -11   1   1      285.92      266.44     13.89 o 
 -10   1   1      852.72      824.18     28.18 o 
  -9   1   1      373.80      330.59     17.42 o 
  -8   1   1     6762.80     6204.55    223.05 o 
  -7   1   1    14632.03    13698.16    432.13 o 
  -6   1   1     1355.97     1333.81     49.70 o 
  -5   1   1     2424.74     2267.01     97.15 o 
  -4   1   1    20880.11    21406.31    605.18 o 
  -3   1   1    22978.98    24428.87    770.08 o 
  -2   1   1    18516.91    19786.40    616.88 o 
  -1   1   1     4524.09     4594.84    307.29 o 
   0   1   1    10360.39    10759.21    720.09 o 
   1   1   1     7877.03     8677.13    348.27 o 
   2   1   1    15427.96    16589.73    664.36 o 
   3   1   1    19571.42    21017.90    965.44 o 
   4   1   1     3204.54     3445.52    139.85 o 
   5   1   1      550.82      610.43     24.99 o 
   6   1   1     5838.04     5504.02    231.82 o 
   7   1   1     3922.34     3643.99    115.82 o 
   8   1   1       88.72      108.26     10.96 o 
   9   1   1      233.66      230.49     12.51 o 
  10   1   1     1184.95     1141.63     36.75 o 
  11   1   1     1047.08     1018.53     38.23 o 
  12   1   1       71.62       79.22     14.41 o 
  13   1   1      682.96      590.44     26.60 o 
  14   1   1       41.51       46.34     15.98 o 
  15   1   1       66.98      131.47     20.77 o 
  16   1   1      158.25      175.24     28.43 o 
 -17   2   1       73.80       49.54     20.64 o 
 -16   2   1      145.88      182.19     21.42 o 
 -15   2   1       98.63       80.20     18.23 o 
 -14   2   1        4.31       12.29     15.32 o 
 -13   2   1     1349.27     1371.72     71.62 o 
 -12   2   1     5745.84     5378.86    171.44 o 
 -11   2   1       33.48       25.09     12.22 o 
 -10   2   1       42.29       25.17     11.05 o 
  -9   2   1     6105.82     5703.70    205.38 o 
  -8   2   1      720.22      633.24     28.79 o 
  -7   2   1     2639.72     2537.60     81.96 o 
  -6   2   1     5289.06     4967.23    156.50 o 
  -5   2   1      113.47       86.94      7.49 o 
  -4   2   1     3374.90     3572.66    112.33 o 
  -3   2   1    15337.99    16143.36    648.32 o 
  -2   2   1    62781.57    64176.46   2582.10 o 
  -1   2   1     1356.10     1536.67     83.32 o 
   0   2   1      983.50     1197.51     65.37 o 
   1   2   1     9103.16     9585.45    335.91 o 
   2   2   1    15054.89    15926.53    638.73 o 
   3   2   1      561.46      546.47     20.40 o 
   4   2   1     1930.23     1939.37     62.17 o 
   5   2   1       48.11       47.63      8.93 o 
   6   2   1     1928.65     1681.41     55.11 o 
   7   2   1     2354.21     2429.61     89.09 o 
   8   2   1    12199.55    11608.94    487.44 o 
   9   2   1      188.99      193.80     28.87 o 
  10   2   1      384.19      384.45     19.15 o 
  11   2   1      976.32      950.97     36.85 o 
  12   2   1      851.21      910.15     36.19 o 
  13   2   1      608.21      642.90     38.04 o 
  14   2   1       46.39       38.58     21.15 o 
  15   2   1       74.16       71.46     17.95 o 
  16   2   1     1046.28     1081.49     47.64 o 
 -17   3   1      452.26      466.36     41.72 o 
 -16   3   1       72.88       72.81     21.05 o 
 -15   3   1       62.77       62.31     19.57 o 
 -14   3   1      204.48      224.63     30.36 o 
 -13   3   1      675.17      625.01     27.54 o 
 -12   3   1       10.75      -10.96     13.56 o 
 -11   3   1       48.38       51.59     16.81 o 
 -10   3   1      234.63      236.92     15.53 o 
  -9   3   1     2484.53     2261.36     74.54 o 
  -8   3   1     3175.79     2823.49     91.51 o 
  -7   3   1    10843.90    10460.04    329.94 o 
  -6   3   1     1959.62     2136.13     68.60 o 
  -5   3   1      162.02      201.81     12.17 o 
  -4   3   1     4416.00     3949.10    200.83 o 
  -3   3   1     6589.52     7098.79    286.10 o 
  -2   3   1      378.25      445.04     17.53 o 
  -1   3   1     7792.97     8822.81    411.00 o 
   0   3   1     1277.42     1418.73     75.22 o 
   1   3   1     3552.22     3601.72    113.09 o 
   2   3   1      823.30      709.40     30.12 o 
   3   3   1    36214.21    37944.63   1523.57 o 
   4   3   1      372.25      630.69     37.23 o 
   5   3   1     2768.75     3129.63    127.64 o 
   6   3   1      901.13      801.12     33.33 o 
   7   3   1     1471.98     1311.17     44.65 o 
   8   3   1      498.54      500.84     21.06 o 
   9   3   1       86.38      102.90     12.84 o 
  10   3   1       15.66        5.25     22.01 o 
  11   3   1      304.10      267.79     17.45 o 
  12   3   1      486.21      436.53     22.71 o 
  13   3   1       98.13       90.14     16.42 o 
  14   3   1      102.01      159.17     18.41 o 
  15   3   1       40.18       69.32     20.03 o 
  16   3   1       93.81       95.99     22.15 o 
 -16   4   1        1.33       25.21     24.77 o 
 -15   4   1       13.42       21.39     20.35 o 
 -14   4   1       31.15       32.22     18.88 o 
 -13   4   1        6.34       -5.11     17.04 o 
 -12   4   1       44.13       50.24     14.92 o 
 -11   4   1      553.10      484.19     22.68 o 
 -10   4   1       32.76       36.00     12.79 o 
  -9   4   1       10.30        2.06     10.65 o 
  -8   4   1     2912.35     2833.27     96.41 o 
  -7   4   1       50.82       56.47      8.85 o 
  -6   4   1        5.43       12.34      6.89 o 
  -5   4   1       22.69       22.10      7.92 o 
  -4   4   1      617.82      727.87     40.62 o 
  -3   4   1     5704.66     7030.25    351.01 o 
  -2   4   1      144.99      202.12      9.87 o 
  -1   4   1     3144.52     3632.69    117.69 o 
   0   4   1     1188.02     1266.29     65.95 o 
   1   4   1       85.40       70.91      7.38 o 
   2   4   1     3491.91     4173.88    149.40 o 
   3   4   1        7.84       14.51      5.84 o 
   4   4   1     3163.39     3780.94    191.55 o 
   5   4   1       56.02       51.42      8.72 o 
   6   4   1      180.62      202.01     25.56 o 
   7   4   1       45.56       49.77     10.19 o 
   8   4   1     1642.91     1500.85     50.96 o 
   9   4   1       92.78       61.64     12.38 o 
  10   4   1      785.99      749.54     30.59 o 
  11   4   1      697.00      740.20     31.40 o 
  12   4   1      138.87      124.15     17.12 o 
  13   4   1     1499.99     1454.84     53.48 o 
  14   4   1        7.44       18.46     20.13 o 
  15   4   1      153.92      147.53     22.50 o 
  16   4   1       15.00       48.00     22.12 o 
 -16   5   1       73.27       69.42     26.84 o 
 -15   5   1       74.43       81.06     21.53 o 
 -14   5   1      700.47      719.30     35.24 o 
 -13   5   1      117.26       99.85     19.25 o 
 -12   5   1      241.87      285.81     21.68 o 
 -11   5   1      494.06      504.88     23.84 o 
 -10   5   1     2485.54     2435.37    127.33 o 
  -9   5   1      551.13      503.00     22.18 o 
  -8   5   1    12050.16    11554.77    365.56 o 
  -7   5   1     6112.82     6275.03    199.12 o 
  -6   5   1      438.96      369.94     17.42 o 
  -5   5   1      195.99      237.03     14.91 o 
  -4   5   1     5286.17     5196.45    185.25 o 
  -3   5   1    18694.31    19163.07    801.33 o 
  -2   5   1      623.99      776.75     31.16 o 
  -1   5   1     7403.30     7460.14    247.11 o 
   0   5   1      656.58      700.92     22.90 o 
   1   5   1     1553.69     1579.98     52.34 o 
   2   5   1      455.75      338.91     15.34 o 
   3   5   1     8446.60     8778.43    365.49 o 
   4   5   1     4938.11     5148.37    217.39 o 
   5   5   1      502.90      511.63     26.25 o 
   6   5   1     1300.05     1244.53     46.40 o 
   7   5   1     5219.36     5304.41    185.14 o 
   8   5   1     1151.73     1149.09     40.96 o 
   9   5   1       83.21       88.41     12.96 o 
  10   5   1      679.43      664.11     28.05 o 
  11   5   1     1002.31     1012.23     40.13 o 
  12   5   1      749.53      683.83     30.24 o 
  13   5   1      195.11      190.37     21.91 o 
  14   5   1      114.66       88.61     25.39 o 
  15   5   1      222.62      242.79     28.88 o 
 -15   6   1       35.59       56.06     27.29 o 
 -14   6   1       75.07       82.57     26.64 o 
 -13   6   1      703.58      798.42     44.66 o 
 -12   6   1     1782.18     1981.41     75.44 o 
 -11   6   1       61.66       96.60     16.77 o 
 -10   6   1       46.38       41.61     14.94 o 
  -9   6   1     2512.48     2480.32     82.15 o 
  -8   6   1       41.68       53.64     15.26 o 
  -7   6   1      507.89      479.87     23.54 o 
  -6   6   1     2995.73     3060.52    125.62 o 
  -5   6   1      111.35      106.70     19.44 o 
  -4   6   1      239.50      243.53     14.95 o 
  -3   6   1     8814.64     8823.61    314.35 o 
  -2   6   1    16390.46    15677.31    464.68 o 
  -1   6   1     1007.97      830.52     27.14 o 
   0   6   1      829.59      839.55     37.59 o 
   1   6   1     1980.50     1711.97     56.99 o 
   2   6   1    11893.09    11263.72    472.22 o 
   3   6   1       65.39       57.36     11.48 o 
   4   6   1     1070.80     1022.11     48.17 o 
   5   6   1      639.62      629.48     27.94 o 
   6   6   1     2362.05     2269.50     84.17 o 
   7   6   1     1127.34     1027.42     43.90 o 
   8   6   1     1596.44     1688.70     57.43 o 
   9   6   1      163.75      158.32     15.47 o 
  10   6   1      361.30      310.28     22.66 o 
  11   6   1      142.99      157.47     21.39 o 
  12   6   1      855.77      883.14     47.09 o 
  13   6   1      165.61      199.80     28.39 o 
  14   6   1      186.24      195.80     28.40 o 
  15   6   1       34.05       34.23     28.11 o 
 -14   7   1       42.59       71.42     27.53 o 
 -13   7   1      257.32      250.46     29.60 o 
 -12   7   1        2.02       10.95     23.30 o 
 -11   7   1      546.12      516.62     33.65 o 
 -10   7   1        0.16      -11.38     20.04 o 
  -9   7   1      982.45      914.12    124.73 o 
  -8   7   1      195.62      225.02     30.62 o 
  -7   7   1     1152.97     1206.64     48.74 o 
  -6   7   1      741.80      830.71     50.82 o 
  -5   7   1      235.74      251.61     22.65 o 
  -4   7   1      121.14      120.66     25.79 o 
  -3   7   1      420.19      427.51     19.85 o 
  -2   7   1      332.83      326.35     13.55 o 
  -1   7   1      516.97      486.76     18.67 o 
   0   7   1       93.24       90.29      8.39 o 
   1   7   1      682.93      630.68     22.19 o 
   2   7   1     2933.34     2756.59    118.49 o 
   3   7   1     3212.26     3097.82    133.17 o 
   4   7   1     1299.51     1377.92    109.44 o 
   5   7   1      424.01      446.46     33.86 o 
   6   7   1      312.34      229.78     21.19 o 
   7   7   1      680.77      633.01     35.65 o 
   8   7   1      259.49      276.19     25.50 o 
   9   7   1      751.19      614.97     30.87 o 
  10   7   1       56.07       80.64     21.62 o 
  11   7   1       62.50       73.74     25.80 o 
  12   7   1       45.02       18.48     24.59 o 
  13   7   1       76.53       62.42     26.72 o 
  14   7   1        2.76      -19.69     27.62 o 
 -13   8   1       48.49       44.78     26.48 o 
 -12   8   1        9.67       41.10     25.92 o 
 -11   8   1      403.37      346.90     39.97 o 
 -10   8   1      437.11      391.43     40.05 o 
  -9   8   1      605.84      555.69     44.77 o 
  -8   8   1      269.55      255.48     31.08 o 
  -7   8   1      367.13      387.12     47.41 o 
  -6   8   1       36.80       50.67     17.73 o 
  -5   8   1      339.72      348.30     23.99 o 
  -4   8   1      537.38      592.69     50.22 o 
  -3   8   1     1054.11     1060.09     45.00 o 
  -2   8   1     4978.29     4632.81    155.33 o 
  -1   8   1      721.91      666.68     24.38 o 
   0   8   1      224.29      217.21     11.73 o 
   1   8   1      183.61      149.10     12.27 o 
   2   8   1      765.73      754.94     34.22 o 
   3   8   1      544.68      457.57     26.63 o 
   4   8   1        0.44       12.77     15.16 o 
   5   8   1       26.31       10.07     16.32 o 
   6   8   1        8.60       10.06     17.71 o 
   7   8   1       97.80       73.80     20.43 o 
   8   8   1       12.66        4.49     22.60 o 
   9   8   1      736.24      609.23     64.34 o 
  10   8   1        1.81       12.90     31.49 o 
  11   8   1        2.37      -23.19     23.19 o 
  12   8   1      347.63      287.63     31.22 o 
  13   8   1      206.48      254.74     47.52 o 
 -12   9   1      365.83      519.08     48.32 o 
 -11   9   1       46.21       46.31     34.26 o 
 -10   9   1      391.12      385.86     89.88 o 
  -9   9   1        0.74        4.78     29.59 o 
  -8   9   1     1779.93     1757.36    100.03 o 
  -7   9   1     1601.12     1655.76    148.17 o 
  -6   9   1       77.20       70.27     49.45 o 
  -5   9   1       48.43       92.24     39.90 o 
  -4   9   1     1477.53     1367.32     67.92 o 
  -3   9   1     2274.22     2264.59    105.83 o 
  -2   9   1        3.57      -15.07     15.07 o 
  -1   9   1      544.26      487.48     26.80 o 
   0   9   1      550.60      440.06     24.80 o 
   1   9   1      200.37      191.96     19.55 o 
   2   9   1     1413.30     1184.86     60.33 o 
   3   9   1     3219.64     3004.04    114.09 o 
   4   9   1     1148.33     1077.69     53.54 o 
   5   9   1        0.87      -11.92     17.74 o 
   6   9   1      234.70      203.03     23.40 o 
   7   9   1     3049.59     3040.57    134.34 o 
   8   9   1      357.70      306.05     36.33 o 
   9   9   1       67.31       14.71     57.29 o 
  10   9   1       34.99       54.42     32.72 o 
  11   9   1       82.55      114.26     36.35 o 
  12   9   1      124.40       81.93     38.34 o 
 -11  10   1      192.32      125.64     62.65 o 
 -10  10   1       69.88      -23.81     56.19 o 
  -9  10   1       10.34       -9.53     48.80 o 
  -8  10   1      446.71      458.33     66.10 o 
  -7  10   1       32.90      -46.30     46.30 o 
  -6  10   1      762.25      746.25     57.37 o 
  -5  10   1      129.45      156.73     25.91 o 
  -4  10   1      159.76      131.90     26.59 o 
  -3  10   1      559.25      596.60     58.36 o 
  -2  10   1     2192.32     2042.73    118.14 o 
  -1  10   1      180.43      163.29     19.74 o 
   0  10   1      428.75      426.95     25.66 o 
   1  10   1      523.27      446.29     37.06 o 
   2  10   1     2178.16     2122.92    119.39 o 
   3  10   1       17.71        7.74     20.33 o 
   4  10   1     1453.02     1409.23     72.23 o 
   5  10   1      122.43      142.86     26.05 o 
   6  10   1      741.96      768.74     57.21 o 
   7  10   1       29.87      110.43     46.08 o 
   8  10   1      660.37      743.85     85.67 o 
   9  10   1      186.99       80.53     50.88 o 
  10  10   1      241.97      201.74     61.03 o 
  -9  11   1        6.06       11.29     37.97 o 
  -8  11   1       69.27       39.23     36.18 o 
  -7  11   1        6.82      -33.35     36.25 o 
  -6  11   1       68.58       69.44     36.11 o 
  -5  11   1       12.04       -4.10     30.00 o 
  -4  11   1       22.27       -8.71     31.58 o 
  -3  11   1       29.50      -10.44     24.27 o 
  -2  11   1        9.18       12.32     22.41 o 
  -1  11   1      348.09      389.43     27.09 o 
   0  11   1       34.85        5.87     18.74 o 
   1  11   1      346.06      356.97     30.57 o 
   2  11   1      425.90      439.04     33.13 o 
   3  11   1       43.41       47.63     24.34 o 
   4  11   1      369.67      363.36     32.76 o 
   5  11   1      263.45      240.14     42.48 o 
   6  11   1        0.54      -11.28     33.00 o 
   7  11   1       21.63       16.10     35.22 o 
   8  11   1        2.49        6.20     50.96 o 
  -6  12   1       10.61      -13.73     34.42 o 
  -5  12   1      258.68      267.51     42.38 o 
  -4  12   1        6.14        6.12     34.16 o 
  -3  12   1      169.54      117.30     46.26 o 
  -2  12   1     1681.82     1671.81     85.11 o 
  -1  12   1      999.45     1061.95     68.32 o 
   0  12   1       13.85       -0.71     24.72 o 
   1  12   1      180.11      184.35     28.52 o 
   2  12   1      129.86       50.32     40.25 o 
   3  12   1      263.86      292.80     30.91 o 
   4  12   1      226.67      200.62     38.09 o 
   5  12   1      358.48      328.91     43.37 o 
 -17   0   2        2.25      -14.18     42.58 o 
 -16   0   2        3.43       31.74     37.34 o 
 -15   0   2     2089.08     2035.15    111.23 o 
 -14   0   2      656.90      539.91     32.49 o 
 -13   0   2       15.43       16.77     16.06 o 
 -12   0   2      502.22      528.81     29.00 o 
 -11   0   2     6597.31     6204.08    252.97 o 
 -10   0   2     4171.10     4105.98    168.19 o 
  -9   0   2     1090.10      991.81     45.10 o 
  -8   0   2       13.32       10.42      9.96 o 
  -7   0   2     2705.39     2437.25    100.93 o 
  -6   0   2    12961.73    13386.26   1019.27 o 
  -5   0   2    16665.72    15184.15   1155.23 o 
  -4   0   2    80733.13    77444.36   5885.54 o 
  -3   0   2     2566.11     2274.88    174.15 o 
  -2   0   2     2061.50     1972.26    134.45 o 
  -1   0   2      255.51      295.20     22.13 o 
   0   0   2     1972.87     2205.11    107.43 o 
   1   0   2     6024.78     6466.87    432.29 o 
   2   0   2    31013.58    36893.98   1855.94 o 
   3   0   2      853.91      742.56     32.04 o 
   4   0   2     8056.25     7169.51    547.52 o 
   5   0   2      526.72      628.82     29.71 o 
   6   0   2       83.58      114.66     43.72 o 
   7   0   2      661.96      814.78     67.25 o 
   8   0   2     1924.84     1834.29     77.70 o 
   9   0   2     3416.50     3400.96    140.08 o 
  10   0   2     4935.90     4535.53    186.42 o 
  11   0   2      114.76      101.12     16.96 o 
  12   0   2        0.50      -15.80     15.80 o 
  13   0   2       88.52       99.20     26.44 o 
  14   0   2      115.91      179.64     53.89 o 
  15   0   2     1002.91     1100.49     76.59 o 
  16   0   2       48.93       72.87     31.78 o 
 -17   1   2      162.27      254.72     55.46 o 
 -16   1   2      260.61      223.80     21.01 o 
 -15   1   2       72.26       54.55     17.04 o 
 -14   1   2      207.36      234.57     20.46 o 
 -13   1   2       43.84       23.70     13.17 o 
 -12   1   2      308.47      270.97     14.46 o 
 -11   1   2      681.32      632.33     23.46 o 
 -10   1   2     5432.35     4888.42    156.19 o 
  -9   1   2     4336.41     4035.99    146.17 o 
  -8   1   2     1335.25     1252.65     48.16 o 
  -7   1   2       82.52       85.34      8.54 o 
  -6   1   2    14167.79    13788.52    432.01 o 
  -5   1   2     1208.47     1349.04     49.75 o 
  -4   1   2      925.90      975.03     33.08 o 
  -3   1   2      281.41      313.80     10.19 o 
  -2   1   2    31687.58    32085.05   1102.23 o 
  -1   1   2      293.77      335.09     23.30 o 
   0   1   2     2825.98     2679.37    204.26 o 
   1   1   2    10144.23    12011.82    660.85 o 
   2   1   2    11075.75    11739.75    473.23 o 
   3   1   2     1637.49     1629.89     67.06 o 
   4   1   2     9905.10     9500.41    401.38 o 
   5   1   2    15361.55    15386.87    545.25 o 
   6   1   2      117.44      186.62     23.59 o 
   7   1   2        7.18       16.66      7.13 o 
   8   1   2      809.32      749.15     25.98 o 
   9   1   2     1582.73     1411.95     43.81 o 
  10   1   2       52.57       75.74     12.24 o 
  11   1   2      133.90      118.83     14.15 o 
  12   1   2      246.43      218.50     16.96 o 
  13   1   2       80.92       85.00     21.77 o 
  14   1   2        5.39        7.53     15.75 o 
  15   1   2      452.77      447.81     28.58 o 
  16   1   2      196.10      203.42     24.50 o 
 -17   2   2       15.17       58.49     20.56 o 
 -16   2   2       61.86       80.39     19.59 o 
 -15   2   2       49.09       91.23     18.76 o 
 -14   2   2      165.64      153.79     18.63 o 
 -13   2   2      268.88      251.68     17.74 o 
 -12   2   2       18.58       60.45     13.21 o 
 -11   2   2     1370.08     1307.21     45.51 o 
 -10   2   2      313.78      307.24     16.45 o 
  -9   2   2        1.20       18.27     10.81 o 
  -8   2   2      627.03      728.37     50.34 o 
  -7   2   2      803.34      798.13     33.28 o 
  -6   2   2     2862.40     3066.90     97.15 o 
  -5   2   2      771.24      777.98     30.45 o 
  -4   2   2       13.13       23.24      4.47 o 
  -3   2   2       99.18      108.30      6.12 o 
  -2   2   2      762.94      812.06     26.93 o 
  -1   2   2       42.36       39.50      3.73 o 
   0   2   2    14190.50    15403.39    548.03 o 
   1   2   2     8912.49    10589.76    332.28 o 
   2   2   2     1507.19     1669.55     68.13 o 
   3   2   2       40.88       49.52      5.01 o 
   4   2   2      146.67      208.36     10.22 o 
   5   2   2       18.43        5.77      9.10 o 
   6   2   2      828.70      790.22     28.20 o 
   7   2   2      184.78      157.25     12.79 o 
   8   2   2      238.80      328.54     26.44 o 
   9   2   2       99.77       95.08     16.79 o 
  10   2   2      557.73      562.02     24.17 o 
  11   2   2       29.99       49.21     13.82 o 
  12   2   2      197.64      255.13     24.26 o 
  13   2   2        1.27       -3.24     15.36 o 
  14   2   2        0.67       -0.76     16.51 o 
  15   2   2        2.71        7.62     17.62 o 
  16   2   2       27.35       38.76     29.01 o 
 -17   3   2      219.98      249.47     24.16 o 
 -16   3   2      284.31      258.41     27.72 o 
 -15   3   2        9.60       27.00     18.65 o 
 -14   3   2      285.03      338.77     24.59 o 
 -13   3   2      519.09      479.08     25.71 o 
 -12   3   2      173.13      158.61     15.38 o 
 -11   3   2        3.77       16.78     12.39 o 
 -10   3   2     5893.96     5485.19    175.47 o 
  -9   3   2     3166.52     3000.20     97.14 o 
  -8   3   2        2.27       -7.58      8.67 o 
  -7   3   2       86.85       61.93      8.18 o 
  -6   3   2     5951.82     5568.97    176.25 o 
  -5   3   2    19297.94    19867.69    624.39 o 
  -4   3   2      533.33      529.41     26.92 o 
  -3   3   2     1332.91     1360.38     56.01 o 
  -2   3   2     8939.20     9997.06    417.66 o 
  -1   3   2       67.86       54.26      3.96 o 
   0   3   2     4618.64     4815.16    193.90 o 
   1   3   2    20654.65    22032.48    759.82 o 
   2   3   2      749.55      849.19     35.44 o 
   3   3   2        0.30        6.91      5.29 o 
   4   3   2     7219.72     7172.45    248.74 o 
   5   3   2    19491.69    20620.19    830.27 o 
   6   3   2     2070.59     1926.36     62.88 o 
   7   3   2      432.33      563.86     22.46 o 
   8   3   2     4544.41     4260.52    154.60 o 
   9   3   2     2259.52     2166.14     72.26 o 
  10   3   2     1637.20     1577.38     62.43 o 
  11   3   2       54.64       53.68     14.94 o 
  12   3   2       28.80       38.43     15.47 o 
  13   3   2       34.34       78.86     17.42 o 
  14   3   2      109.22      108.08     18.31 o 
  15   3   2      315.76      313.93     24.51 o 
  16   3   2      335.48      352.97     26.68 o 
 -16   4   2       47.91       46.53     21.35 o 
 -15   4   2      834.87      869.20     59.01 o 
 -14   4   2      585.53      635.26     31.92 o 
 -13   4   2      203.46      174.45     19.41 o 
 -12   4   2      512.52      480.18     29.35 o 
 -11   4   2     3036.16     3022.06     99.27 o 
 -10   4   2     2405.69     2286.26     75.80 o 
  -9   4   2        7.27        4.73     10.49 o 
  -8   4   2     1465.14     1447.61     61.06 o 
  -7   4   2     2757.24     2585.56     83.64 o 
  -6   4   2      570.46      614.16     24.70 o 
  -5   4   2    11912.15    11868.23    422.84 o 
  -4   4   2    12692.01    12869.12    645.69 o 
  -3   4   2     1932.77     2133.90    109.36 o 
  -2   4   2        3.15       29.86      7.24 o 
  -1   4   2    10781.21    10512.11    386.41 o 
   0   4   2      757.73      517.50     31.01 o 
   1   4   2      136.69      150.05     11.38 o 
   2   4   2      216.31      319.62     14.45 o 
   3   4   2     2589.92     2537.09    103.15 o 
   4   4   2    12054.28    12737.93    640.55 o 
   5   4   2     1705.82     1918.05     79.61 o 
   6   4   2     1507.69     1475.32     53.97 o 
   7   4   2     3760.09     4013.32    146.19 o 
   8   4   2      857.07      817.67     31.76 o 
   9   4   2      880.35      892.96     34.95 o 
  10   4   2     4546.16     4410.01    142.24 o 
  11   4   2      237.11      231.80     18.44 o 
  12   4   2        9.78       11.86     16.04 o 
  13   4   2      658.76      714.24     31.57 o 
  14   4   2      504.19      576.27     53.91 o 
  15   4   2      349.09      481.23     41.54 o 
 -16   5   2      297.23      391.12     28.21 o 
 -15   5   2      213.27      216.36     22.97 o 
 -14   5   2       75.58       80.56     20.12 o 
 -13   5   2      890.80      851.73     38.78 o 
 -12   5   2        3.97        2.68     16.59 o 
 -11   5   2       64.61       59.41     15.31 o 
 -10   5   2     3170.55     3148.25    102.69 o 
  -9   5   2     2088.38     2103.02     69.71 o 
  -8   5   2      938.31      844.84     31.98 o 
  -7   5   2      644.13      654.88     25.22 o 
  -6   5   2      614.46      564.78     28.21 o 
  -5   5   2      228.08      215.13     14.01 o 
  -4   5   2      119.29      117.25     11.03 o 
  -3   5   2       48.00       62.44      7.42 o 
  -2   5   2     2056.45     2142.73     72.41 o 
  -1   5   2     2901.69     2959.93     98.79 o 
   0   5   2      563.54      575.06     18.72 o 
   1   5   2     1175.47     1076.54     32.72 o 
   2   5   2      580.23      594.43     23.95 o 
   3   5   2      321.04      288.98     14.23 o 
   4   5   2     1231.08     1164.07     53.49 o 
   5   5   2      689.27      598.64     33.58 o 
   6   5   2       41.99       39.92      8.90 o 
   7   5   2     1026.01      922.06     33.65 o 
   8   5   2     1343.72     1342.70     68.53 o 
   9   5   2      494.45      483.11     26.88 o 
  10   5   2      460.40      441.28     22.28 o 
  11   5   2      353.74      350.27     21.03 o 
  12   5   2      105.97       84.81     17.44 o 
  13   5   2      125.34      121.60     26.22 o 
  14   5   2       13.07       -4.38     28.12 o 
  15   5   2       56.72       87.77     27.97 o 
 -15   6   2       23.92       63.38     26.20 o 
 -14   6   2        0.17        6.56     24.22 o 
 -13   6   2      155.78      106.01     20.06 o 
 -12   6   2      358.61      294.83     22.37 o 
 -11   6   2      836.08      719.90     33.21 o 
 -10   6   2      297.33      266.29     18.72 o 
  -9   6   2      196.18      216.81     22.70 o 
  -8   6   2       91.64       69.37     13.25 o 
  -7   6   2     1234.29     1083.16     75.24 o 
  -6   6   2      565.25      520.49     26.48 o 
  -5   6   2      439.17      447.38     34.06 o 
  -4   6   2      851.92      832.46     37.43 o 
  -3   6   2       29.58       50.37      8.51 o 
  -2   6   2      525.02      515.91     25.12 o 
  -1   6   2     1140.60     1060.13     33.58 o 
   0   6   2     3443.15     3428.93     87.01 o 
   1   6   2     2437.83     2355.28     69.46 o 
   2   6   2      768.66      834.16     32.58 o 
   3   6   2     1762.71     1850.14     81.01 o 
   4   6   2      112.86      107.49     13.60 o 
   5   6   2       20.91       21.24     11.06 o 
   6   6   2     3234.01     3087.60     99.29 o 
   7   6   2       66.17       35.74     15.66 o 
   8   6   2     1262.52     1306.49     59.52 o 
   9   6   2      209.68      178.56     19.12 o 
  10   6   2     1634.70     1593.13     64.75 o 
  11   6   2      773.42      635.65     52.91 o 
  12   6   2      452.88      611.30     75.46 o 
  13   6   2       52.60       49.56     33.91 o 
  14   6   2      219.44      230.17     30.01 o 
 -14   7   2       57.91       83.00     26.67 o 
 -13   7   2      204.95      212.91     27.52 o 
 -12   7   2      877.94      886.34     61.67 o 
 -11   7   2        0.01      -12.92     20.68 o 
 -10   7   2     1405.40     1467.73     87.05 o 
  -9   7   2     3700.10     3687.60    152.55 o 
  -8   7   2      782.14      812.57     36.72 o 
  -7   7   2        6.57       13.72     12.51 o 
  -6   7   2     4641.43     4885.02    176.10 o 
  -5   7   2    13052.35    12935.39    459.52 o 
  -4   7   2      145.36      126.75     11.87 o 
  -3   7   2      932.06      857.42     31.76 o 
  -2   7   2       34.78       19.87      8.59 o 
  -1   7   2     2731.43     2384.07     72.66 o 
   0   7   2     5484.34     5031.19    137.36 o 
   1   7   2      632.59      581.63     21.41 o 
   2   7   2      171.75      148.58     14.80 o 
   3   7   2      238.51      254.53     18.26 o 
   4   7   2      910.72      796.22     63.50 o 
   5   7   2     7824.28     8072.36    340.35 o 
   6   7   2      233.46      191.30     20.50 o 
   7   7   2       35.01       48.39     32.93 o 
   8   7   2     1889.62     2248.91    130.97 o 
   9   7   2     1803.29     1894.63     74.29 o 
  10   7   2      135.76      137.30     21.40 o 
  11   7   2      661.80      684.97     40.38 o 
  12   7   2        3.91       22.22     26.40 o 
  13   7   2        6.29       -4.33     27.10 o 
 -13   8   2        1.89      -25.98     25.98 o 
 -12   8   2       22.59      -11.42     31.45 o 
 -11   8   2      400.24      457.17     52.78 o 
 -10   8   2      497.03      564.96     84.92 o 
  -9   8   2      462.77      532.29     42.69 o 
  -8   8   2      568.65      618.42    100.02 o 
  -7   8   2      243.24      188.38     31.57 o 
  -6   8   2       52.80       45.76     17.55 o 
  -5   8   2     1996.36     1928.76     86.72 o 
  -4   8   2     1487.22     1522.04     60.75 o 
  -3   8   2     1382.66     1286.32     52.34 o 
  -2   8   2       19.60       -2.68      9.40 o 
  -1   8   2     2225.89     1964.29     65.45 o 
   0   8   2     6294.38     5362.16    160.40 o 
   1   8   2      585.60      512.46     22.33 o 
   2   8   2     6358.11     5858.60    216.95 o 
   3   8   2     3470.96     3206.68    138.19 o 
   4   8   2     3102.52     2956.35    128.25 o 
   5   8   2      141.88      137.10     19.35 o 
   6   8   2     2045.28     1919.61     87.24 o 
   7   8   2      500.38      498.23     38.06 o 
   8   8   2      850.63      747.06     50.63 o 
   9   8   2      307.18      362.26     31.87 o 
  10   8   2      179.55      212.02     26.75 o 
  11   8   2       69.80      109.80     25.84 o 
  12   8   2       52.07       80.63     28.31 o 
  13   8   2      481.49      538.09     63.03 o 
 -12   9   2       26.57       40.73     34.28 o 
 -11   9   2      267.91      285.95     81.87 o 
 -10   9   2      276.77      282.30     37.28 o 
  -9   9   2       42.87       26.08     34.38 o 
  -8   9   2       72.30       84.65     44.84 o 
  -7   9   2      195.10       56.68     42.51 o 
  -6   9   2        2.68       10.55     37.01 o 
  -5   9   2       23.83       10.95     19.91 o 
  -4   9   2      458.41      503.45     32.90 o 
  -3   9   2      599.69      621.55     36.71 o 
  -2   9   2      136.83      166.58     19.40 o 
  -1   9   2     1113.95     1066.38     47.99 o 
   0   9   2      631.73      606.27     30.64 o 
   1   9   2       14.39       -7.88     13.23 o 
   2   9   2      751.08      738.19     34.30 o 
   3   9   2      330.44      304.32     20.16 o 
   4   9   2       69.59       61.24     19.26 o 
   5   9   2      450.39      392.78     46.26 o 
   6   9   2      608.45      536.08     49.63 o 
   7   9   2       11.10       45.79     22.59 o 
   8   9   2      335.78      393.80     40.24 o 
   9   9   2      328.85      324.23     37.81 o 
  10   9   2      777.53      750.86     56.71 o 
  11   9   2        0.59       15.96     35.21 o 
 -11  10   2      170.93      232.18     65.33 o 
 -10  10   2       11.72       14.82     56.19 o 
  -9  10   2       44.03        8.01     49.88 o 
  -8  10   2        5.93       -7.25     45.87 o 
  -7  10   2      230.69      235.82     37.42 o 
  -6  10   2      170.38      162.05     35.38 o 
  -5  10   2      158.53      112.35     32.51 o 
  -4  10   2      216.00      258.99     26.44 o 
  -3  10   2       26.41       17.13     22.21 o 
  -2  10   2       90.61       91.06     31.00 o 
  -1  10   2     1323.54     1287.38     56.88 o 
   0  10   2      447.46      425.84     39.51 o 
   1  10   2      362.31      335.02     28.06 o 
   2  10   2      632.94      647.05     38.44 o 
   3  10   2      115.79      105.14     21.83 o 
   4  10   2      255.59      240.81     26.26 o 
   5  10   2      101.60      104.07     29.76 o 
   6  10   2      705.59      679.20     64.48 o 
   7  10   2      203.94      184.19     52.89 o 
   8  10   2       69.23       67.63     31.88 o 
   9  10   2      347.21      377.95     41.29 o 
  10  10   2      682.24      541.17     61.74 o 
  -9  11   2      311.97      426.29     49.08 o 
  -8  11   2      123.51      161.24     39.35 o 
  -7  11   2       25.36       38.69     37.43 o 
  -6  11   2      961.45      993.32     78.10 o 
  -5  11   2     1425.58     1484.34     96.05 o 
  -4  11   2       78.10       68.36     31.08 o 
  -3  11   2       16.74       44.67     23.72 o 
  -2  11   2      467.81      442.47     52.35 o 
  -1  11   2       75.62       59.38     19.22 o 
   0  11   2       93.09       71.80     19.94 o 
   1  11   2      969.31      921.06     51.88 o 
   2  11   2        0.48       -2.37     23.56 o 
   3  11   2       45.48       34.74     22.92 o 
   4  11   2      312.50      292.28     39.50 o 
   5  11   2      779.07      784.18    117.98 o 
   6  11   2      125.58      147.75     35.17 o 
   7  11   2       27.97      -44.97     50.98 o 
   8  11   2      310.76      323.07     66.13 o 
  -6  12   2       12.76      -24.35     43.56 o 
  -5  12   2      319.25      383.44     56.85 o 
  -4  12   2      123.29      105.87     35.14 o 
  -3  12   2      256.29      224.31     38.59 o 
  -2  12   2      932.81      983.20     69.97 o 
  -1  12   2      470.50      551.39     60.56 o 
   0  12   2     2018.88     2134.46    102.38 o 
   1  12   2       65.09       19.43     25.90 o 
   2  12   2      789.23      883.27     51.61 o 
   3  12   2       98.00       78.69     27.99 o 
   4  12   2     1475.02     1673.82     86.07 o 
   5  12   2       66.24      101.91     53.17 o 
 -17   1   3       10.14       27.03     29.80 o 
 -16   1   3        3.11       10.41     17.37 o 
 -15   1   3      118.54      142.12     17.90 o 
 -14   1   3      690.29      638.41     27.43 o 
 -13   1   3      106.96      107.03     14.02 o 
 -12   1   3     2537.06     2303.14     68.82 o 
 -11   1   3      982.37      791.10     27.49 o 
 -10   1   3       91.87       79.46     11.74 o 
  -9   1   3      899.61      761.32     32.31 o 
  -8   1   3     2372.78     1849.09     54.75 o 
  -7   1   3     6168.57     5578.22    159.64 o 
  -6   1   3       59.01       73.99      6.00 o 
  -5   1   3      101.52       94.45      7.03 o 
  -4   1   3    11277.43    10940.21    344.84 o 
  -3   1   3     3113.18     3348.73    115.55 o 
  -2   1   3     4420.53     4831.01    195.56 o 
  -1   1   3     6216.40     7611.08    331.03 o 
   0   1   3    26345.35    24691.01   1875.47 o 
   1   1   3     1793.71     2040.60    103.36 o 
   2   1   3    32753.95    40247.46   2318.53 o 
   3   1   3     2895.35     2743.45    111.70 o 
   4   1   3     1952.38     2516.21    220.62 o 
   5   1   3       55.25       64.31      9.78 o 
   6   1   3    14942.17    15552.77    554.51 o 
   7   1   3     5275.35     5349.32    153.60 o 
   8   1   3      337.61      345.73     14.61 o 
   9   1   3     1127.84     1107.48     35.66 o 
  10   1   3       33.23       32.45     12.32 o 
  11   1   3      761.26      807.44     32.66 o 
  12   1   3       67.30       60.21     15.13 o 
  13   1   3      778.79      754.90     31.92 o 
  14   1   3       12.58       33.07     16.22 o 
  15   1   3       42.61       85.70     21.03 o 
  16   1   3       35.49       21.46     22.04 o 
 -17   2   3      977.97     1031.92     46.00 o 
 -16   2   3      282.11      267.63     30.94 o 
 -15   2   3      788.75      722.36     33.53 o 
 -14   2   3      321.14      343.12     22.51 o 
 -13   2   3     3088.88     2833.55     93.15 o 
 -12   2   3     1570.72     1405.02     49.20 o 
 -11   2   3     1448.99     1250.75     43.93 o 
 -10   2   3      355.76      351.78     21.76 o 
  -9   2   3     8014.31     7644.49    241.73 o 
  -8   2   3     4652.71     4702.74    149.13 o 
  -7   2   3     6148.51     6016.36    172.40 o 
  -6   2   3     1956.08     1928.94     62.50 o 
  -5   2   3     2512.62     2395.09     86.53 o 
  -4   2   3     2669.55     2447.68     88.40 o 
  -3   2   3    14150.30    14083.35    500.88 o 
  -2   2   3    16459.79    18655.81    976.49 o 
  -1   2   3    10685.34    11393.26    460.17 o 
   0   2   3    21118.60    21483.08   1075.68 o 
   1   2   3    35126.37    38706.77   1215.55 o 
   2   2   3    36104.70    37837.48   1517.98 o 
   3   2   3       69.78       36.91      5.89 o 
   4   2   3     3711.25     4444.09    263.38 o 
   5   2   3     3212.18     3147.97    134.65 o 
   6   2   3     4436.11     4421.08    180.36 o 
   7   2   3     8199.16     8684.79    366.73 o 
   8   2   3    10501.68    10058.58    423.02 o 
   9   2   3       47.41       49.11     14.75 o 
  10   2   3       58.55       45.17     13.05 o 
  11   2   3     4316.68     4000.53    129.24 o 
  12   2   3     1461.86     1453.27     52.29 o 
  13   2   3      200.44      265.68     19.94 o 
  14   2   3      101.06       85.41     17.70 o 
  15   2   3      102.75      114.79     18.92 o 
  16   2   3       13.60       41.87     26.78 o 
 -17   3   3        5.31       12.90     20.63 o 
 -16   3   3       53.31       84.95     20.44 o 
 -15   3   3       51.51       36.00     18.71 o 
 -14   3   3      327.08      303.55     21.82 o 
 -13   3   3        1.81        8.30     17.36 o 
 -12   3   3     1074.02     1047.15     39.27 o 
 -11   3   3      138.79      158.91     14.10 o 
 -10   3   3      309.68      349.16     20.75 o 
  -9   3   3      179.65      145.58     13.18 o 
  -8   3   3     7094.98     6873.89    217.96 o 
  -7   3   3      595.66      552.83     21.54 o 
  -6   3   3      893.47     1033.84     34.79 o 
  -5   3   3      396.71      438.94     33.28 o 
  -4   3   3     6070.64     6093.39    257.29 o 
  -3   3   3       58.88       70.17      6.97 o 
  -2   3   3     4140.31     4558.44    203.13 o 
  -1   3   3     4387.86     4791.30    233.80 o 
   0   3   3      620.11      688.42     40.41 o 
   1   3   3     1922.85     2142.75    116.62 o 
   2   3   3       53.52       73.82      6.02 o 
   3   3   3     2646.91     2368.73     96.79 o 
   4   3   3      267.50      328.36     18.74 o 
   5   3   3      813.65     1037.19     38.46 o 
   6   3   3     2881.35     3088.37    108.20 o 
   7   3   3     2932.58     2858.04    118.72 o 
   8   3   3      147.78      159.05     33.57 o 
   9   3   3     1735.16     1841.24     61.82 o 
  10   3   3      931.29     1044.29     39.96 o 
  11   3   3       77.87       69.54     15.23 o 
  12   3   3      305.74      295.45     19.79 o 
  13   3   3      279.87      316.97     21.79 o 
  14   3   3      645.00      580.12     32.18 o 
  15   3   3       23.30       29.26     18.79 o 
  16   3   3      169.07      116.18     26.09 o 
 -17   4   3       46.54       32.49     21.41 o 
 -16   4   3      206.46      235.43     30.41 o 
 -15   4   3        2.62       15.14     19.07 o 
 -14   4   3       20.27        0.27     17.73 o 
 -13   4   3     1009.36      915.76     40.84 o 
 -12   4   3        0.52      -14.76     14.76 o 
 -11   4   3      195.15      177.52     28.45 o 
 -10   4   3       26.72       26.93     11.52 o 
  -9   4   3      282.28      263.10     14.86 o 
  -8   4   3        3.20       11.13     16.88 o 
  -7   4   3        0.29        5.05      7.52 o 
  -6   4   3       61.20       68.81      7.20 o 
  -5   4   3     1126.34     1292.77     48.30 o 
  -4   4   3       58.80       59.71     11.73 o 
  -3   4   3     2497.11     2775.12    120.06 o 
  -2   4   3       52.18       50.30      8.47 o 
  -1   4   3     1614.72     1876.07     80.07 o 
   0   4   3      932.21      876.98     32.36 o 
   1   4   3      397.37      357.40     20.91 o 
   2   4   3     1278.33     1482.26     60.98 o 
   3   4   3        0.97        3.62      5.72 o 
   4   4   3      131.20      172.94     10.71 o 
   5   4   3       56.23      100.73     16.42 o 
   6   4   3      485.79      517.92     27.73 o 
   7   4   3        2.29        6.02     10.40 o 
   8   4   3      828.05      837.46     32.08 o 
   9   4   3      747.82      698.15     33.50 o 
  10   4   3      812.49      781.36     32.69 o 
  11   4   3       23.91       -5.69     15.15 o 
  12   4   3       85.94       93.05     17.51 o 
  13   4   3      101.15      127.12     19.02 o 
  14   4   3        7.05       -7.86     18.57 o 
  15   4   3       55.42       46.16     26.17 o 
 -16   5   3      224.09      242.88     24.53 o 
 -15   5   3       14.18        1.32     20.29 o 
 -14   5   3      691.36      723.44     34.96 o 
 -13   5   3       22.05       -3.08     17.41 o 
 -12   5   3     1771.13     1780.35     68.22 o 
 -11   5   3      386.24      383.41     22.47 o 
 -10   5   3       87.44      111.93     14.52 o 
  -9   5   3       64.39       60.88     11.28 o 
  -8   5   3     2491.48     2368.93     77.65 o 
  -7   5   3     9213.95     9258.53    292.61 o 
  -6   5   3        3.50        4.94     12.21 o 
  -5   5   3     2115.47     2282.12     94.18 o 
  -4   5   3     4756.05     4678.47    188.98 o 
  -3   5   3      989.82      951.81     32.69 o 
  -2   5   3      135.20      110.66      6.82 o 
  -1   5   3      539.24      567.86     19.37 o 
   0   5   3     3899.37     3962.00    115.58 o 
   1   5   3       67.87       81.55      5.77 o 
   2   5   3     6421.31     6427.54    229.30 o 
   3   5   3     5984.86     5902.66    210.42 o 
   4   5   3      565.58      642.01     33.47 o 
   5   5   3      449.39      531.26     62.96 o 
   6   5   3     7152.34     7293.42    253.07 o 
   7   5   3     4068.45     3903.96    125.36 o 
   8   5   3        3.93        2.43     11.25 o 
   9   5   3        8.44      -12.72     12.93 o 
  10   5   3       82.13       93.12     15.29 o 
  11   5   3     1289.88     1417.89     59.95 o 
  12   5   3        4.48       34.04     21.11 o 
  13   5   3      564.18      642.71     42.38 o 
  14   5   3      292.30      244.07     29.12 o 
  15   5   3       13.13        8.73     27.59 o 
 -15   6   3       78.75       79.68     26.05 o 
 -14   6   3       44.19       80.82     20.23 o 
 -13   6   3     1580.60     1596.35     63.44 o 
 -12   6   3       73.48      106.94     18.08 o 
 -11   6   3      125.15      110.12     16.61 o 
 -10   6   3      114.99      152.92     20.01 o 
  -9   6   3     3783.08     3812.46    134.76 o 
  -8   6   3     1738.36     1687.50     74.89 o 
  -7   6   3     5110.97     5260.25    189.68 o 
  -6   6   3      886.19      877.22     40.41 o 
  -5   6   3     3664.10     3962.88    161.45 o 
  -4   6   3       22.06       32.92     18.76 o 
  -3   6   3     7356.95     7104.29    229.01 o 
  -2   6   3    11056.01    10487.15    310.34 o 
  -1   6   3       52.18       31.11      6.08 o 
   0   6   3        2.12        2.79      7.62 o 
   1   6   3    16198.06    14814.34    464.51 o 
   2   6   3     2896.68     2657.87     96.22 o 
   3   6   3      302.33      315.04     15.84 o 
   4   6   3       82.61       91.16     15.55 o 
   5   6   3     2597.81     2694.29    117.10 o 
   6   6   3     1774.97     1837.49     69.52 o 
   7   6   3     2429.03     2493.95     93.30 o 
   8   6   3     2322.72     2330.16     88.53 o 
   9   6   3       26.63       37.72     17.59 o 
  10   6   3       98.77       83.57     19.59 o 
  11   6   3      610.18      638.41     37.64 o 
  12   6   3     1500.32     1621.64     86.83 o 
  13   6   3      128.13      124.07     28.38 o 
  14   6   3        1.39        8.53     27.44 o 
 -15   7   3      162.15      122.35     28.07 o 
 -14   7   3       30.29       38.33     25.99 o 
 -13   7   3       71.11       60.62     26.44 o 
 -12   7   3      486.52      463.71     33.02 o 
 -11   7   3      356.99      408.00     35.37 o 
 -10   7   3       17.80       15.59     18.32 o 
  -9   7   3        1.71       14.91     15.90 o 
  -8   7   3      642.07      658.25     34.42 o 
  -7   7   3       14.07       -3.41     12.67 o 
  -6   7   3     3456.38     3554.61    129.00 o 
  -5   7   3      329.58      368.66     56.69 o 
  -4   7   3      735.07      677.63     34.13 o 
  -3   7   3      133.01      132.03     13.58 o 
  -2   7   3      801.53      784.74     26.70 o 
  -1   7   3       74.64       55.60      7.61 o 
   0   7   3      381.28      391.19     19.14 o 
   1   7   3     1155.14     1107.79     42.61 o 
   2   7   3      297.71      327.76     35.82 o 
   3   7   3      634.83      529.08     29.66 o 
   4   7   3       32.11       12.63     14.82 o 
   5   7   3       76.56       84.26     16.85 o 
   6   7   3     1872.28     1923.26     87.42 o 
   7   7   3      274.22      263.81     24.45 o 
   8   7   3      747.42      700.59     41.17 o 
   9   7   3      308.05      335.08     28.28 o 
  10   7   3     1470.13     1669.79     68.20 o 
  11   7   3       66.27       60.74     24.44 o 
  12   7   3      327.99      334.08     32.20 o 
  13   7   3       10.25       29.10     28.19 o 
 -14   8   3      476.83      507.30     37.96 o 
 -13   8   3      474.51      480.09     35.72 o 
 -12   8   3        1.39       34.84     31.38 o 
 -11   8   3       15.26        9.52     30.59 o 
 -10   8   3     1504.47     1392.37     82.58 o 
  -9   8   3      946.86      974.03     76.16 o 
  -8   8   3        3.02      -13.70     23.73 o 
  -7   8   3       75.57       92.78     23.58 o 
  -6   8   3      233.83      244.12     22.24 o 
  -5   8   3      261.55      252.68     15.21 o 
  -4   8   3      200.14      205.82     16.04 o 
  -3   8   3     1070.86     1015.85     38.08 o 
  -2   8   3     1125.99     1087.61     40.75 o 
  -1   8   3      265.60      253.04     12.65 o 
   0   8   3      643.51      571.79     21.67 o 
   1   8   3      791.36      670.10     31.44 o 
   2   8   3       57.85       61.00     18.85 o 
   3   8   3        5.27       31.15     15.12 o 
   4   8   3        6.42       15.64     16.18 o 
   5   8   3       30.59       11.00     17.36 o 
   6   8   3        0.90        7.00     19.31 o 
   7   8   3       41.38       62.30     21.15 o 
   8   8   3      544.22      529.33     35.62 o 
   9   8   3      513.58      520.81     36.17 o 
  10   8   3        4.80      -23.34     23.34 o 
  11   8   3       75.84       95.76     26.78 o 
  12   8   3      197.07      218.11     30.37 o 
 -12   9   3      478.02      598.72     50.05 o 
 -11   9   3      502.89      437.31     70.24 o 
 -10   9   3      135.64       66.09     49.74 o 
  -9   9   3      135.90      124.04     52.01 o 
  -8   9   3     1669.30     1883.48    161.00 o 
  -7   9   3      381.65      403.37     57.34 o 
  -6   9   3       28.98       -7.29     28.48 o 
  -5   9   3      107.98      122.09     22.95 o 
  -4   9   3     3733.20     3510.00    159.64 o 
  -3   9   3      165.12      157.42     21.25 o 
  -2   9   3      572.95      587.33     30.07 o 
  -1   9   3       11.02       -0.09     14.52 o 
   0   9   3       12.80       -3.82      9.45 o 
   1   9   3      351.95      312.65     19.43 o 
   2   9   3      636.57      624.74     41.03 o 
   3   9   3     6991.19     6504.02    276.18 o 
   4   9   3       50.50       54.78     25.79 o 
   5   9   3       27.27       16.26     19.39 o 
   6   9   3     1237.09     1184.30     59.60 o 
   7   9   3     1765.21     1692.29     80.51 o 
   8   9   3       14.42      -13.54     24.48 o 
   9   9   3       28.66       34.13     32.33 o 
  10   9   3      660.31      675.95     54.60 o 
  11   9   3      362.81      436.19     35.83 o 
 -11  10   3        5.08       -8.03     59.46 o 
 -10  10   3       75.99       41.49     56.20 o 
  -9  10   3      259.73      305.49     62.32 o 
  -8  10   3       22.41      -29.16     46.63 o 
  -7  10   3      905.15     1074.31     76.07 o 
  -6  10   3      215.45      181.86     33.79 o 
  -5  10   3     1012.04     1092.94     75.66 o 
  -4  10   3      224.39      162.51     26.08 o 
  -3  10   3     1294.83     1304.86    118.27 o 
  -2  10   3      797.34      845.85     51.03 o 
  -1  10   3       46.41       -0.35     16.64 o 
   0  10   3        0.72      -17.05     17.05 o 
   1  10   3     2034.43     1935.39    138.20 o 
   2  10   3     1088.30     1061.66     62.23 o 
   3  10   3       49.37       46.78     22.44 o 
   4  10   3        3.75       20.22     28.17 o 
   5  10   3      850.94      872.36     48.36 o 
   6  10   3      150.31      154.66     29.05 o 
   7  10   3      361.11      355.52     31.50 o 
   8  10   3      480.13      468.81     73.56 o 
   9  10   3       28.79       21.88     33.67 o 
  -9  11   3        4.57      -15.06     37.72 o 
  -8  11   3       11.30       26.17     36.18 o 
  -7  11   3      127.42      141.43     37.19 o 
  -6  11   3     1089.13     1152.08     80.16 o 
  -5  11   3      101.56       86.01     32.79 o 
  -4  11   3        4.66       19.13     31.75 o 
  -3  11   3        0.58      -27.66     27.66 o 
  -2  11   3       80.09       78.50     20.49 o 
  -1  11   3       46.24       21.58     19.48 o 
   0  11   3      115.28      130.23     23.68 o 
   1  11   3      289.97      273.26     27.70 o 
   2  11   3       59.88       79.45     23.97 o 
   3  11   3      122.59      130.46     39.85 o 
   4  11   3      228.46      205.32     28.07 o 
   5  11   3      605.64      640.94     59.57 o 
   6  11   3      391.69      440.42     63.68 o 
   7  11   3        2.01       42.67     53.30 o 
   8  11   3      281.75      277.13     64.45 o 
  -6  12   3      149.09      123.17     39.96 o 
  -5  12   3       46.78       72.32     34.71 o 
  -4  12   3        3.10       25.13     32.79 o 
  -3  12   3       99.06      118.20     33.19 o 
  -2  12   3       10.90       -1.55     30.51 o 
  -1  12   3      194.10      181.49     27.66 o 
   0  12   3      669.27      697.90     44.02 o 
   1  12   3      170.88      115.66     26.94 o 
   2  12   3      191.55      236.92     28.89 o 
   3  12   3       19.60       11.91     26.23 o 
   4  12   3        5.17       14.79     27.90 o 
   5  12   3      112.40      174.18     36.94 o 
 -18   0   4       63.77       68.00     40.52 o 
 -17   0   4       30.77       94.24     39.96 o 
 -16   0   4      508.04      569.66     59.29 o 
 -15   0   4      150.18      115.81     22.89 o 
 -14   0   4     1731.83     1524.00     67.81 o 
 -13   0   4      367.65      304.90     22.09 o 
 -12   0   4      339.54      325.43     26.67 o 
 -11   0   4     6779.41     6276.99    256.25 o 
 -10   0   4     1161.33     1167.85     70.97 o 
  -9   0   4     5669.11     4904.10    250.79 o 
  -8   0   4      120.49      131.37     23.14 o 
  -7   0   4      833.20      614.20     53.83 o 
  -6   0   4      363.40      420.62     39.07 o 
  -5   0   4    11022.37     9637.29    733.43 o 
  -4   0   4      119.87      120.09      7.45 o 
  -3   0   4     6322.36     6174.12    250.01 o 
  -2   0   4      939.45      881.34     70.18 o 
  -1   0   4    84672.47    85401.30   3448.91 o 
   0   0   4    30491.12    32970.47   1325.22 o 
   1   0   4     1351.14     1715.42     90.16 o 
   2   0   4      282.21      437.10     52.00 o 
   4   0   4     5632.36     6956.45    533.12 o 
   5   0   4    22015.27    25991.58   1703.18 o 
   6   0   4     5404.27     5651.70    228.32 o 
   7   0   4      577.97      597.83     47.82 o 
   8   0   4        1.65        7.16     12.59 o 
   9   0   4     4349.13     4029.16    166.05 o 
  10   0   4     1387.20     1288.87     61.43 o 
  11   0   4       52.96       31.49     16.87 o 
  12   0   4      196.52      198.94     30.07 o 
  13   0   4      759.60      789.05     53.22 o 
  14   0   4      375.16      382.23     77.49 o 
  15   0   4     1191.56     1008.98     66.83 o 
  16   0   4       90.32      105.07     34.03 o 
 -18   1   4       66.01      137.03     44.10 o 
 -17   1   4        8.86       48.80     28.38 o 
 -16   1   4      454.62      420.88     27.94 o 
 -15   1   4       55.47       55.41     16.61 o 
 -14   1   4      315.65      286.15     26.06 o 
 -13   1   4      379.85      339.97     16.12 o 
 -12   1   4      829.29      816.89     28.73 o 
 -11   1   4     1284.54     1127.21     40.80 o 
 -10   1   4     2082.49     1864.95     69.93 o 
  -9   1   4     1251.51     1178.55     45.56 o 
  -8   1   4       64.22       48.43      7.17 o 
  -7   1   4      670.04      517.31     24.48 o 
  -6   1   4    25017.23    23912.03    680.89 o 
  -5   1   4    16068.50    16528.26    586.90 o 
  -4   1   4      236.66      231.86      8.84 o 
  -3   1   4     2486.89     2614.99     90.93 o 
  -2   1   4     2199.55     2495.07     89.53 o 
  -1   1   4      612.96      761.70     57.44 o 
   0   1   4      196.08      213.32     12.06 o 
   1   1   4    48375.25    56897.63   3368.60 o 
   2   1   4     2742.32     3566.63    198.86 o 
   3   1   4     3958.88     4535.30    213.05 o 
   4   1   4     6315.52     6939.61    671.62 o 
   5   1   4    12118.43    13421.42    594.10 o 
   6   1   4      463.19      468.94     24.69 o 
   7   1   4       26.76       45.93      9.96 o 
   8   1   4     5868.82     5934.80    169.98 o 
   9   1   4      622.68      621.66     26.25 o 
  10   1   4     1446.35     1368.92     48.50 o 
  11   1   4     1554.26     1468.51     52.28 o 
  12   1   4      249.65      237.51     20.76 o 
  13   1   4       33.40       10.64     23.37 o 
  14   1   4      233.57      240.92     26.54 o 
  15   1   4       57.63       82.35     22.66 o 
  16   1   4       20.05        2.21     23.10 o 
 -17   2   4        4.64       23.57     24.46 o 
 -16   2   4       69.67       71.09     18.81 o 
 -15   2   4      175.17      171.64     18.92 o 
 -14   2   4       16.78       26.94     16.12 o 
 -13   2   4        7.94       32.19     15.33 o 
 -12   2   4      320.02      246.41     18.97 o 
 -11   2   4      406.79      375.52     18.30 o 
 -10   2   4       97.27      105.78      9.13 o 
  -9   2   4       45.79       30.54      9.41 o 
  -8   2   4      822.72      780.63     28.31 o 
  -7   2   4        8.07       -3.51      8.12 o 
  -6   2   4        7.02       -4.64      4.64 o 
  -5   2   4      241.05      283.22     11.44 o 
  -4   2   4        2.10       -3.03      6.59 o 
  -3   2   4     6344.45     6644.53    299.43 o 
  -2   2   4      343.45      366.22     30.73 o 
  -1   2   4      415.03      395.07     18.06 o 
   0   2   4        6.97        0.04      7.53 o 
   1   2   4      274.81      358.70     24.76 o 
   2   2   4      215.71      209.55     14.21 o 
   3   2   4      194.79      191.97     19.12 o 
   4   2   4      102.87      106.39      8.66 o 
   5   2   4      353.27      378.74     17.32 o 
   6   2   4      192.50      177.34     13.13 o 
   7   2   4       70.95       52.37     13.74 o 
   8   2   4     3202.83     3524.55    181.86 o 
   9   2   4      475.44      581.70     24.75 o 
  10   2   4      275.78      252.39     18.88 o 
  11   2   4       59.99       79.70     14.99 o 
  12   2   4       47.86       49.74     15.75 o 
  13   2   4       23.89       36.84     16.89 o 
  14   2   4      469.77      428.32     31.47 o 
  15   2   4       38.55       48.37     22.52 o 
 -17   3   4      532.75      564.91     38.12 o 
 -16   3   4      286.34      258.84     22.70 o 
 -15   3   4       73.51       49.97     18.15 o 
 -14   3   4      556.13      556.69     43.06 o 
 -13   3   4       36.16       15.66     15.46 o 
 -12   3   4      126.29      110.21     15.57 o 
 -11   3   4      617.12      574.91     26.70 o 
 -10   3   4     3127.72     2916.09     94.88 o 
  -9   3   4     3653.48     3326.90    107.14 o 
  -8   3   4      438.06      466.06     26.36 o 
  -7   3   4     8952.56     9098.06    286.48 o 
  -6   3   4    18503.28    18160.90    570.38 o 
  -5   3   4      421.93      265.55     12.94 o 
  -4   3   4       12.93       41.88      7.06 o 
  -3   3   4     3996.78     4208.54    154.64 o 
  -2   3   4    21819.81    23600.70    988.11 o 
  -1   3   4       13.63        5.65      6.55 o 
   0   3   4     7190.37     7095.10    484.87 o 
   1   3   4    16346.29    17806.01    772.76 o 
   2   3   4     1567.60     1812.19     65.42 o 
   3   3   4     2075.48     2081.67     85.11 o 
   4   3   4    29958.73    33391.54   1048.83 o 
   5   3   4     5245.34     5474.46    173.71 o 
   6   3   4      704.84      742.93     35.64 o 
   7   3   4      954.45      909.22     42.81 o 
   8   3   4     1945.24     1816.80     61.55 o 
   9   3   4     2350.36     2238.46     74.45 o 
  10   3   4     1239.89     1190.41     44.18 o 
  11   3   4      639.41      566.77     26.29 o 
  12   3   4      106.76       85.87     17.33 o 
  13   3   4      429.84      444.60     25.02 o 
  14   3   4      107.02      114.05     19.36 o 
  15   3   4      434.42      447.44     26.29 o 
 -17   4   4       27.58       33.04     21.69 o 
 -16   4   4      305.32      341.82     27.88 o 
 -15   4   4      335.12      395.83     43.21 o 
 -14   4   4      299.39      279.98     22.29 o 
 -13   4   4        7.91        8.32     16.52 o 
 -12   4   4       66.46      103.70     16.39 o 
 -11   4   4     4566.47     4336.64    153.33 o 
 -10   4   4       84.04       80.01     12.19 o 
  -9   4   4     1257.30     1164.77     41.20 o 
  -8   4   4       31.15       22.21      8.80 o 
  -7   4   4     3884.85     3849.92    122.75 o 
  -6   4   4      110.21       96.34      8.45 o 
  -5   4   4    19386.76    20276.93    721.51 o 
  -4   4   4      563.13      464.57     35.54 o 
  -3   4   4      528.43      510.39     40.90 o 
  -2   4   4     9012.08     8951.55    411.26 o 
  -1   4   4    29989.50    28514.74   1142.24 o 
   0   4   4    18281.18    17930.88    636.43 o 
   1   4   4     4912.11     5481.85    173.01 o 
   2   4   4      353.07      347.94     13.73 o 
   3   4   4    15645.96    16273.49    652.84 o 
   4   4   4     3297.18     3387.50    137.46 o 
   5   4   4     5687.83     6324.30    226.58 o 
   6   4   4     5757.91     5799.97    179.60 o 
   7   4   4      957.99      952.76     42.95 o 
   8   4   4        2.41        1.96     11.67 o 
   9   4   4     2533.21     2618.72     86.61 o 
  10   4   4     1204.00     1290.91     54.72 o 
  11   4   4       47.97       82.06     17.56 o 
  12   4   4       72.59       38.04     17.30 o 
  13   4   4      906.53      954.29     39.46 o 
  14   4   4      336.74      396.56     40.74 o 
  15   4   4      264.72      258.94     29.94 o 
 -16   5   4        3.97       -0.40     21.09 o 
 -15   5   4        0.72       29.09     20.25 o 
 -14   5   4      144.90      144.31     19.80 o 
 -13   5   4       32.42       53.88     17.30 o 
 -12   5   4     1184.65     1107.05     46.27 o 
 -11   5   4       77.25       53.32     14.88 o 
 -10   5   4       29.36       23.66     13.23 o 
  -9   5   4      688.71      686.53     45.11 o 
  -8   5   4      352.42      340.87     16.50 o 
  -7   5   4        1.42        5.75     11.56 o 
  -6   5   4     4227.66     4095.02    167.12 o 
  -5   5   4     6039.72     6222.23    222.67 o 
  -4   5   4      185.60      240.51     19.01 o 
  -3   5   4       53.29      101.69     18.48 o 
  -2   5   4      716.47      545.07     18.71 o 
  -1   5   4      337.46      391.66     22.07 o 
   0   5   4     1624.16     1502.20     49.65 o 
   1   5   4      997.87     1069.89     51.24 o 
   2   5   4     1311.75     1456.69     53.47 o 
   3   5   4       39.39       77.17      8.00 o 
   4   5   4     2130.65     2096.58     76.51 o 
   5   5   4      606.56      601.14     37.00 o 
   6   5   4       66.62       55.36      9.52 o 
   7   5   4      353.38      338.02     19.17 o 
   8   5   4     1154.47     1158.03     42.00 o 
   9   5   4      291.28      299.72     22.24 o 
  10   5   4      745.91      669.29     33.78 o 
  11   5   4       29.91       17.53     20.66 o 
  12   5   4      242.11      271.17     25.57 o 
  13   5   4      439.98      449.26     30.23 o 
  14   5   4      107.24      120.48     28.11 o 
 -16   6   4       17.97       -4.58     25.90 o 
 -15   6   4      314.10      300.95     25.36 o 
 -14   6   4       17.90       37.16     19.02 o 
 -13   6   4      359.09      448.27     26.55 o 
 -12   6   4     1160.78     1136.79     67.23 o 
 -11   6   4      448.80      434.55     23.99 o 
 -10   6   4       31.91       -5.26     13.46 o 
  -9   6   4      518.45      451.94     57.70 o 
  -8   6   4     1400.30     1298.18    132.07 o 
  -7   6   4      649.95      659.90     53.01 o 
  -6   6   4     1652.04     1555.98     59.07 o 
  -5   6   4       11.99       18.39     10.28 o 
  -4   6   4     1517.08     1678.06     70.04 o 
  -3   6   4     3865.68     3954.14    140.38 o 
  -2   6   4     1846.46     1877.32     63.99 o 
  -1   6   4     1699.53     1717.41     52.53 o 
   0   6   4      304.90      263.33     10.92 o 
   1   6   4       45.87       48.63      5.98 o 
   2   6   4      559.96      562.65     29.55 o 
   3   6   4      238.97      213.89     16.59 o 
   4   6   4      325.07      366.56     22.99 o 
   5   6   4       33.25       10.75     15.37 o 
   6   6   4      703.52      707.13     33.15 o 
   7   6   4      636.19      562.72     45.02 o 
   8   6   4      419.03      333.93     22.07 o 
   9   6   4       10.30        0.84     17.87 o 
  10   6   4      123.46      108.08     20.22 o 
  11   6   4      366.28      383.01     30.01 o 
  12   6   4       77.17       41.56     26.79 o 
  13   6   4       70.47       81.90     42.61 o 
  14   6   4       13.01       14.55     28.18 o 
 -15   7   4        3.20       43.13     29.82 o 
 -14   7   4        4.92        8.35     24.98 o 
 -13   7   4        8.89       13.76     34.70 o 
 -12   7   4      517.14      519.43     28.27 o 
 -11   7   4       41.59       44.00     25.41 o 
 -10   7   4     1476.47     1611.55     72.36 o 
  -9   7   4      500.25      551.09     31.97 o 
  -8   7   4      126.20      126.17     17.30 o 
  -7   7   4     2862.74     2875.39    119.68 o 
  -6   7   4     5249.06     5444.30    195.67 o 
  -5   7   4       23.92       24.83     12.21 o 
  -4   7   4        3.17       -0.07      9.23 o 
  -3   7   4     6693.69     6691.32    199.20 o 
  -2   7   4     2527.58     2355.89     80.31 o 
  -1   7   4      986.13      902.24     33.92 o 
   0   7   4     9626.06     8810.62    262.26 o 
   1   7   4      465.82      419.29     19.53 o 
   2   7   4        0.58       -5.41     12.04 o 
   3   7   4     2161.34     1991.97     87.70 o 
   4   7   4     8234.38     7797.79    329.48 o 
   5   7   4     2194.07     2328.81    102.76 o 
   6   7   4        0.47       -6.38     17.39 o 
   7   7   4       34.63       37.64     15.21 o 
   8   7   4      487.98      508.14     28.11 o 
   9   7   4      483.54      521.07     39.05 o 
  10   7   4      123.93      129.20     22.02 o 
  11   7   4      497.49      476.82     31.36 o 
  12   7   4       22.51        3.38     25.86 o 
  13   7   4       12.04       27.08     27.75 o 
 -14   8   4       19.72       28.08     27.09 o 
 -13   8   4      187.28      153.20     35.54 o 
 -12   8   4       34.60       60.73     39.78 o 
 -11   8   4      331.59      405.77     90.92 o 
 -10   8   4       25.72       43.27     52.17 o 
  -9   8   4     1846.63     1906.90    106.08 o 
  -8   8   4       74.72      114.08     26.41 o 
  -7   8   4     2988.58     2900.05    120.85 o 
  -6   8   4      358.39      394.70     32.62 o 
  -5   8   4     3124.79     3290.46    124.12 o 
  -4   8   4     2469.97     2335.52     89.48 o 
  -3   8   4     1018.94      964.27     53.34 o 
  -2   8   4     2462.26     2330.37     79.94 o 
  -1   8   4     3681.29     3524.17    105.97 o 
   0   8   4      124.21      148.54     24.69 o 
   1   8   4      485.26      387.71     19.42 o 
   2   8   4      138.32      123.42     16.45 o 
   3   8   4     2904.36     2895.85    125.50 o 
   4   8   4      399.09      372.30     25.12 o 
   5   8   4      398.52      376.90     40.44 o 
   6   8   4       72.86       58.30     22.33 o 
   7   8   4      157.18      129.73     23.40 o 
   8   8   4       32.50       13.62     22.68 o 
   9   8   4     1652.86     1682.20     68.28 o 
  10   8   4      518.73      566.43     36.17 o 
  11   8   4      239.26      216.54     44.89 o 
  12   8   4       18.90       26.84     27.74 o 
 -13   9   4       56.49       63.52     55.81 o 
 -12   9   4        6.16       -2.86     55.84 o 
 -11   9   4        1.83       36.96     51.72 o 
 -10   9   4      445.05      438.63     68.57 o 
  -9   9   4       54.42       69.69     49.96 o 
  -8   9   4      831.81      855.55     87.81 o 
  -7   9   4      392.11      294.53     50.06 o 
  -6   9   4     1020.49      971.64     66.98 o 
  -5   9   4       70.33       83.58     27.24 o 
  -4   9   4      774.80      692.97     40.54 o 
  -3   9   4       12.34       -9.94     15.27 o 
  -2   9   4      734.13      719.98     27.11 o 
  -1   9   4      721.44      702.46     28.56 o 
   0   9   4      349.39      344.57     19.09 o 
   1   9   4       18.99        6.58     13.93 o 
   2   9   4      134.51      138.89     15.98 o 
   3   9   4       20.17        2.63     17.21 o 
   4   9   4      303.75      324.65     25.23 o 
   5   9   4       24.08      -11.80     19.26 o 
   6   9   4      116.76       84.89     22.88 o 
   7   9   4        3.80       16.72     23.26 o 
   8   9   4       14.62      -25.34     25.34 o 
   9   9   4       49.16       54.23     28.54 o 
  10   9   4      154.45      110.01     46.50 o 
  11   9   4       41.85       45.39     28.22 o 
 -11  10   4      135.57      150.16     62.39 o 
 -10  10   4       83.93       79.18     39.14 o 
  -9  10   4        3.96      -33.41     34.90 o 
  -8  10   4      216.39      212.81     38.95 o 
  -7  10   4       16.31       12.66     34.05 o 
  -6  10   4      401.27      450.72     43.82 o 
  -5  10   4      419.60      365.50     43.04 o 
  -4  10   4      156.80      120.72     31.99 o 
  -3  10   4      431.84      469.60     38.99 o 
  -2  10   4      965.85     1003.03     62.59 o 
  -1  10   4     1028.90      989.19     59.88 o 
   0  10   4     1517.48     1456.17     72.74 o 
   1  10   4        2.29      -19.34     19.34 o 
   2  10   4        6.28      -20.58     20.58 o 
   3  10   4      170.30      149.46     18.46 o 
   4  10   4      373.04      362.79     28.17 o 
   5  10   4      163.80      176.27     24.74 o 
   6  10   4      299.85      250.30     27.72 o 
   7  10   4      368.25      328.41     33.06 o 
   8  10   4        0.22      -11.66     30.08 o 
   9  10   4       20.33       64.33     34.02 o 
  -9  11   4        2.40      -16.71     37.89 o 
  -8  11   4      275.40      257.86     44.85 o 
  -7  11   4      443.17      528.88     86.36 o 
  -6  11   4     1226.14     1213.59     84.33 o 
  -5  11   4       25.15       32.99     37.99 o 
  -4  11   4       98.36       88.06     33.75 o 
  -3  11   4      141.93      154.40     34.54 o 
  -2  11   4     2009.61     2067.64     86.01 o 
  -1  11   4      166.20      146.80     29.15 o 
   0  11   4      293.55      278.92     45.98 o 
   1  11   4      336.97      310.63     29.18 o 
   2  11   4       58.43       60.60     23.50 o 
   3  11   4       82.61       81.87     25.19 o 
   4  11   4     2417.04     2378.29    120.18 o 
   5  11   4      674.01      635.89     43.23 o 
   6  11   4        2.04      -11.72     62.31 o 
   7  11   4       17.59      -10.70     49.28 o 
  -6  12   4      304.99      331.89     46.34 o 
  -5  12   4      788.41      859.11    108.70 o 
  -4  12   4      204.16      172.40     46.43 o 
  -3  12   4       16.59       -7.57     39.59 o 
  -2  12   4       11.49       -4.07     34.09 o 
  -1  12   4      116.00       30.28     50.29 o 
   0  12   4       63.65       64.71     25.68 o 
   1  12   4       37.98       37.39     25.63 o 
   2  12   4      264.79      294.95     31.42 o 
   3  12   4       54.38       59.20     26.72 o 
   4  12   4        6.69        5.30     27.75 o 
 -18   1   5      624.49      626.63     45.86 o 
 -17   1   5        2.71       22.09     21.32 o 
 -16   1   5       20.53       38.07     19.49 o 
 -15   1   5      287.15      292.62     20.75 o 
 -14   1   5      746.10      621.43     29.16 o 
 -13   1   5       54.02       63.10     11.27 o 
 -12   1   5     1214.16     1059.95     34.98 o 
 -11   1   5      569.58      459.74     19.95 o 
 -10   1   5      117.11      124.84     12.12 o 
  -9   1   5     3078.50     2822.70     91.01 o 
  -8   1   5    11720.04    10952.26    312.21 o 
  -7   1   5      269.08      231.66      9.90 o 
  -6   1   5      516.81      475.40     18.27 o 
  -5   1   5     6274.62     6143.83    218.98 o 
  -4   1   5    21118.38    21013.80    844.63 o 
  -3   1   5      180.35      259.34      9.79 o 
  -2   1   5    20798.03    22979.08    928.60 o 
  -1   1   5       65.29       58.82      3.40 o 
   0   1   5     9075.55     9905.56    622.48 o 
   1   1   5     9888.18    12454.69    346.29 o 
   2   1   5    14798.51    17358.74   1767.27 o 
   3   1   5    11740.59    12801.07    975.08 o 
   4   1   5     1351.23     1852.28    202.35 o 
   5   1   5       58.53       57.13     11.78 o 
   6   1   5     7642.90     7622.80    273.39 o 
   7   1   5     1269.98     1272.16     44.11 o 
   8   1   5      501.58      478.26     20.95 o 
   9   1   5     1222.86     1241.25     44.57 o 
  10   1   5      157.40      163.75     15.30 o 
  11   1   5       64.04       66.96     15.10 o 
  12   1   5     1364.89     1230.20     45.81 o 
  13   1   5       65.64      103.99     21.01 o 
  14   1   5        2.06       16.10     21.13 o 
  15   1   5       49.90       85.03     23.13 o 
 -18   2   5       39.63       19.43     21.87 o 
 -17   2   5      110.65      106.63     22.96 o 
 -16   2   5        3.15       26.26     18.19 o 
 -15   2   5        0.97       -3.63     16.23 o 
 -14   2   5      454.09      461.88     24.92 o 
 -13   2   5      565.30      604.53     37.62 o 
 -12   2   5     1475.90     1331.57     46.66 o 
 -11   2   5      808.67      732.62     28.60 o 
 -10   2   5     3409.60     3307.75     96.44 o 
  -9   2   5     5083.68     4923.45    141.89 o 
  -8   2   5      527.48      406.79     24.58 o 
  -7   2   5     4475.77     3918.49    124.62 o 
  -6   2   5       23.95       45.03     10.76 o 
  -5   2   5       14.20       23.03      3.80 o 
  -4   2   5    23737.53    23644.99   1187.86 o 
  -3   2   5    64631.51    63770.82   3323.39 o 
  -2   2   5    15191.45    15716.68    846.89 o 
  -1   2   5      288.25      239.94     29.60 o 
   0   2   5    14464.19    13295.45   1011.87 o 
   1   2   5    33558.41    35212.18   1755.74 o 
   2   2   5     4576.94     5764.04    247.68 o 
   3   2   5     7278.53     8631.19    390.48 o 
   4   2   5        0.02        7.33      6.46 o 
   5   2   5     1441.20     1527.99     55.61 o 
   6   2   5      243.18      323.98     20.16 o 
   7   2   5     3518.59     3541.59    182.64 o 
   8   2   5     1792.66     1778.35     60.04 o 
   9   2   5       19.74       21.78     12.74 o 
  10   2   5       71.76       87.12     15.07 o 
  11   2   5     2095.32     2266.75     76.46 o 
  12   2   5       11.22       25.60     16.18 o 
  13   2   5       29.77       14.58     17.07 o 
  14   2   5       71.28       89.11     18.95 o 
  15   2   5      162.07      223.98     29.39 o 
 -17   3   5      225.53      223.75     28.81 o 
 -16   3   5       41.44       42.23     18.91 o 
 -15   3   5        0.69      -12.89     20.89 o 
 -14   3   5       39.54       37.68     16.71 o 
 -13   3   5      135.99      176.27     21.62 o 
 -12   3   5      416.76      401.51     22.40 o 
 -11   3   5      286.99      272.56     22.18 o 
 -10   3   5      166.30      131.75     13.07 o 
  -9   3   5      135.96      141.81     12.97 o 
  -8   3   5     7852.09     7615.39    241.44 o 
  -7   3   5     1852.39     2031.47     66.14 o 
  -6   3   5      331.79      296.45     12.40 o 
  -5   3   5      578.81      470.33     19.90 o 
  -4   3   5    22203.83    23640.37    840.58 o 
  -3   3   5      664.24      740.43     28.62 o 
  -2   3   5     2866.46     2859.30    120.60 o 
  -1   3   5       24.98       30.99      9.68 o 
   0   3   5       17.49       30.99     11.35 o 
   1   3   5     7115.87     7390.58    298.35 o 
   2   3   5     8559.71     9550.82    299.96 o 
   3   3   5      439.73      336.20     24.62 o 
   4   3   5      176.29      213.04     12.66 o 
   5   3   5     1913.10     2229.39     81.76 o 
   6   3   5     2192.38     2078.08     87.47 o 
   7   3   5       87.25       79.46     14.28 o 
   8   3   5     2409.27     2389.87     82.10 o 
   9   3   5      138.11      166.50     21.86 o 
  10   3   5      864.49      792.90     33.29 o 
  11   3   5      314.73      339.05     30.11 o 
  12   3   5       19.10        6.40     16.86 o 
  13   3   5      127.18      142.29     19.35 o 
  14   3   5        5.03       -6.40     19.31 o 
  15   3   5       14.01       47.83     20.17 o 
 -17   4   5      259.04      263.36     34.73 o 
 -16   4   5       11.48       22.88     22.29 o 
 -15   4   5       78.99       69.52     18.98 o 
 -14   4   5       41.74       49.04     17.92 o 
 -13   4   5       20.97       41.39     16.13 o 
 -12   4   5       22.06       59.76     15.56 o 
 -11   4   5     2669.21     2363.78     85.64 o 
 -10   4   5      583.08      526.59     24.43 o 
  -9   4   5      317.01      309.44     15.52 o 
  -8   4   5      407.38      385.80     16.35 o 
  -7   4   5       80.85       74.94      7.98 o 
  -6   4   5       24.98       14.01      9.00 o 
  -5   4   5      105.43      161.09     13.62 o 
  -4   4   5     3684.43     4226.93    151.34 o 
  -3   4   5     4509.37     4870.98    144.11 o 
  -2   4   5       22.03       73.26      9.29 o 
  -1   4   5      791.16      901.83     82.87 o 
   0   4   5     5586.64     5920.73    298.63 o 
   1   4   5     1376.10     1455.40     53.50 o 
   2   4   5     4194.83     4801.39    152.12 o 
   3   4   5      545.55      657.99     26.17 o 
   4   4   5       15.55       12.37      6.52 o 
   5   4   5      168.77      181.40     15.51 o 
   6   4   5       32.08       48.63      9.35 o 
   7   4   5     1504.76     1535.26     52.41 o 
   8   4   5      243.74      214.36     15.88 o 
   9   4   5        2.05       23.49     14.11 o 
  10   4   5        4.76        8.42     15.39 o 
  11   4   5       11.36        1.99     16.71 o 
  12   4   5      464.03      453.47     29.07 o 
  13   4   5      422.18      396.44     28.46 o 
  14   4   5       99.21      127.38     23.82 o 
  15   4   5      132.10      173.05     70.54 o 
 -16   5   5        0.16       21.56     20.84 o 
 -15   5   5      354.93      372.40     27.61 o 
 -14   5   5       62.50       66.80     18.91 o 
 -13   5   5       18.71       43.61     17.14 o 
 -12   5   5      824.54      846.72     37.61 o 
 -11   5   5        9.56       16.89     13.76 o 
 -10   5   5        0.37      -12.81     12.81 o 
  -9   5   5     7593.06     7512.35    261.87 o 
  -8   5   5     6783.41     6683.07    212.47 o 
  -7   5   5      305.59      285.11     16.13 o 
  -6   5   5       89.23       87.96     10.48 o 
  -5   5   5     8228.63     8457.53    301.72 o 
  -4   5   5     9497.82     9856.63    350.33 o 
  -3   5   5      837.20      929.13     40.19 o 
  -2   5   5     7634.62     7574.27    223.80 o 
  -1   5   5     1934.46     1944.14     64.09 o 
   0   5   5      111.74      143.71     17.20 o 
   1   5   5     2940.72     2933.34    105.84 o 
   2   5   5     9672.64     9164.17    288.58 o 
   3   5   5     3125.56     3187.05    115.11 o 
   4   5   5      612.61      685.48     39.35 o 
   5   5   5      748.59      731.96     39.49 o 
   6   5   5     2775.42     2727.48     96.98 o 
   7   5   5     1439.38     1511.12     93.91 o 
   8   5   5      410.88      405.13     24.52 o 
   9   5   5      316.70      304.89     22.99 o 
  10   5   5      856.73      821.55     38.98 o 
  11   5   5      180.45      132.42     22.13 o 
  12   5   5      749.78      763.14     39.28 o 
  13   5   5       32.90       39.77     23.49 o 
  14   5   5       50.56       53.75     27.35 o 
 -16   6   5      104.22      120.36     23.09 o 
 -15   6   5      273.95      218.88     23.47 o 
 -14   6   5      607.54      685.53     34.07 o 
 -13   6   5     1367.69     1566.12     62.07 o 
 -12   6   5        5.17       19.87     16.59 o 
 -11   6   5       84.70       72.51     16.10 o 
 -10   6   5      858.83      839.75     36.69 o 
  -9   6   5     5341.31     5554.88    225.05 o 
  -8   6   5      610.68      560.82     79.54 o 
  -7   6   5     3628.99     3672.78    133.18 o 
  -6   6   5      116.95      129.92     12.29 o 
  -5   6   5      317.14      332.01     18.56 o 
  -4   6   5     2854.55     2769.80    112.77 o 
  -3   6   5    14859.38    14161.70    502.05 o 
  -2   6   5      901.92      711.22     37.91 o 
  -1   6   5      200.73      204.49     21.03 o 
   0   6   5     2498.80     2331.35     77.07 o 
   1   6   5    10608.36     9965.60    355.29 o 
   2   6   5      177.76      180.05     15.31 o 
   3   6   5     2397.00     2231.42     97.35 o 
   4   6   5      258.60      245.99     19.74 o 
   5   6   5      977.32     1032.82     51.51 o 
   6   6   5      528.56      511.45     25.41 o 
   7   6   5      489.44      537.14     27.11 o 
   8   6   5     1008.15      992.32     44.06 o 
   9   6   5      297.08      281.63     23.12 o 
  10   6   5       14.23        5.63     20.27 o 
  11   6   5     1552.24     1896.55     80.77 o 
  12   6   5      298.33      361.16     29.36 o 
  13   6   5      377.88      351.98     33.89 o 
 -15   7   5       14.62       36.38     26.27 o 
 -14   7   5        8.54       51.57     24.47 o 
 -13   7   5      232.67      295.26     22.85 o 
 -12   7   5      330.64      353.91     23.46 o 
 -11   7   5      385.07      403.05     55.00 o 
 -10   7   5      436.19      357.74     36.48 o 
  -9   7   5       39.57       50.11     16.47 o 
  -8   7   5      996.61     1070.31     50.78 o 
  -7   7   5      126.03       97.31     15.71 o 
  -6   7   5       65.83       87.75     12.79 o 
  -5   7   5      258.32      295.19     38.04 o 
  -4   7   5     1600.92     1662.41     56.67 o 
  -3   7   5      672.11      626.90     25.74 o 
  -2   7   5     3206.81     3052.01    103.22 o 
  -1   7   5      501.97      482.16     33.63 o 
   0   7   5     1073.54     1070.85     64.13 o 
   1   7   5      473.25      444.35     20.76 o 
   2   7   5     1336.06     1268.49     58.31 o 
   3   7   5        1.78      -14.05     14.05 o 
   4   7   5      884.37      929.47     47.24 o 
   5   7   5      145.39      162.85     19.04 o 
   6   7   5     1005.87     1038.25     44.12 o 
   7   7   5       22.45        1.96     15.42 o 
   8   7   5       80.69       79.34     18.57 o 
   9   7   5        4.16      -11.25     19.18 o 
  10   7   5      258.14      248.10     24.87 o 
  11   7   5       95.00       64.70     24.27 o 
  12   7   5        1.28       10.06     27.40 o 
  13   7   5        2.99        8.21     28.95 o 
 -14   8   5      122.09      110.87     27.38 o 
 -13   8   5       96.41      149.07     34.72 o 
 -12   8   5        1.28      -13.51     29.60 o 
 -11   8   5       24.47       40.37     28.88 o 
 -10   8   5      965.83      959.86     62.43 o 
  -9   8   5       41.26       25.58     34.28 o 
  -8   8   5       16.93       50.57     20.20 o 
  -7   8   5       38.61       50.16     35.15 o 
  -6   8   5        8.22       17.41     15.93 o 
  -5   8   5      175.48      178.14     24.67 o 
  -4   8   5      875.10      825.68     37.33 o 
  -3   8   5     2870.99     2806.29     95.68 o 
  -2   8   5      698.81      629.51     27.07 o 
  -1   8   5      191.11      184.62     13.75 o 
   0   8   5      158.35      155.66     11.90 o 
   1   8   5     3092.46     2877.18    104.54 o 
   2   8   5      206.40      184.81     18.75 o 
   3   8   5       39.58       50.26     15.62 o 
   4   8   5      921.85      923.93     61.94 o 
   5   8   5       84.68       81.25     18.95 o 
   6   8   5      334.98      362.35     45.45 o 
   7   8   5      642.82      613.88     38.28 o 
   8   8   5      743.35      688.50     33.89 o 
   9   8   5        7.72       -8.13     20.03 o 
  10   8   5       59.57       20.31     22.84 o 
  11   8   5       26.72       67.72     26.36 o 
  12   8   5      704.79      663.86     43.67 o 
 -13   9   5       22.23       -7.85     54.40 o 
 -12   9   5      146.46      231.54     64.01 o 
 -11   9   5       23.61      -34.65     54.23 o 
 -10   9   5      165.25      143.34     52.57 o 
  -9   9   5     2512.85     2632.29    218.71 o 
  -8   9   5     3035.50     3271.57    186.07 o 
  -7   9   5       16.11       30.57     39.71 o 
  -6   9   5        6.85        4.58     31.42 o 
  -5   9   5     1581.40     1660.58    101.77 o 
  -4   9   5     1881.35     1999.94     78.33 o 
  -3   9   5      268.22      246.28     15.99 o 
  -2   9   5     1552.38     1630.47     58.19 o 
  -1   9   5      613.39      576.00     22.67 o 
   0   9   5      107.21       69.15     13.87 o 
   1   9   5      469.94      413.91     23.03 o 
   2   9   5     2825.88     2523.95    111.68 o 
   3   9   5      707.15      626.24     43.64 o 
   4   9   5        0.02        2.57     23.92 o 
   5   9   5     1043.49      948.40     50.23 o 
   6   9   5     1664.72     1610.62     77.10 o 
   7   9   5      565.37      565.94     43.67 o 
   8   9   5       82.19       64.13     32.15 o 
   9   9   5      126.34       98.20     28.88 o 
  10   9   5       67.55       89.93     26.89 o 
 -11  10   5      223.03      145.80     42.39 o 
 -10  10   5       12.80       23.87     40.80 o 
  -9  10   5     1361.08     1693.76    109.89 o 
  -8  10   5       33.48       43.36     34.86 o 
  -7  10   5      501.90      564.09     49.83 o 
  -6  10   5      145.81      134.38     33.45 o 
  -5  10   5      344.63      332.65     40.62 o 
  -4  10   5      321.01      371.76     79.00 o 
  -3  10   5     1146.67     1155.01     75.29 o 
  -2  10   5       54.26       60.71     17.88 o 
  -1  10   5      175.78      151.80     18.98 o 
   0  10   5     1126.19     1131.27     71.16 o 
   1  10   5     2374.14     2182.99    102.24 o 
   2  10   5        6.09       13.94     15.55 o 
   3  10   5      426.61      426.30     29.59 o 
   4  10   5       25.87       30.66     20.27 o 
   5  10   5      339.72      318.42     28.73 o 
   6  10   5        2.89       24.12     24.28 o 
   7  10   5      456.19      423.60     34.62 o 
   8  10   5        1.25      -26.68     27.54 o 
   9  10   5       98.05       70.72     36.11 o 
  -9  11   5        1.85       37.10     42.04 o 
  -8  11   5       20.72       21.71     36.48 o 
  -7  11   5        9.20        0.57     34.52 o 
  -6  11   5       81.05       80.08     38.05 o 
  -5  11   5       19.67       54.28     35.09 o 
  -4  11   5        4.15       19.50     30.73 o 
  -3  11   5      100.62      113.14     33.62 o 
  -2  11   5      840.96      944.50     66.99 o 
  -1  11   5       37.20       44.93     22.63 o 
   0  11   5      882.63      913.35     52.40 o 
   1  11   5       70.15       54.62     22.96 o 
   2  11   5      122.66      114.78     25.05 o 
   3  11   5      175.24      121.52     34.75 o 
   4  11   5      278.75      243.05     29.61 o 
   5  11   5      110.65       89.89     34.80 o 
   6  11   5        2.15       25.68     36.04 o 
   7  11   5        3.63      -14.89     53.05 o 
  -6  12   5      219.22      196.77     41.08 o 
  -5  12   5       60.99       66.13     38.45 o 
  -4  12   5       81.69      126.03     35.46 o 
  -3  12   5       87.31      119.16     37.46 o 
  -2  12   5      201.04      149.20     53.01 o 
  -1  12   5      169.69      219.60     57.64 o 
   0  12   5      227.76      222.72     53.55 o 
   1  12   5      839.93      828.58     50.35 o 
   2  12   5      125.91      104.30     27.45 o 
   3  12   5        2.75      -28.34     28.34 o 
   4  12   5      387.92      347.16     34.26 o 
 -18   0   6       64.01      111.76     41.15 o 
 -17   0   6       24.62       44.01     40.17 o 
 -16   0   6     1789.08     1759.36     91.86 o 
 -15   0   6     1348.02     1272.03     70.05 o 
 -14   0   6       71.56       85.81     25.04 o 
 -13   0   6      812.00      669.53     35.35 o 
 -12   0   6    10142.50     8948.88    364.38 o 
 -11   0   6     3394.81     3091.14    128.02 o 
 -10   0   6      623.89      538.20     34.68 o 
  -9   0   6       66.78       49.72     13.01 o 
  -8   0   6      212.93      134.20     11.55 o 
  -7   0   6     2843.39     2636.99    133.91 o 
  -6   0   6     5218.18     4768.21    241.58 o 
  -5   0   6    40420.77    38691.11   1560.89 o 
  -4   0   6     4076.43     4364.74    177.51 o 
  -3   0   6      933.56      999.36     42.48 o 
  -2   0   6     4030.68     3889.64    156.61 o 
  -1   0   6   185417.86   187455.09  10050.59 o 
   0   0   6    48955.45    57930.63   2097.12 o 
   1   0   6       24.15       30.90      3.84 o 
   2   0   6    34562.79    39271.71   2622.58 o 
   4   0   6       37.81       90.09     24.86 o 
   5   0   6      295.35      241.59     15.66 o 
   6   0   6      204.36      213.59     20.99 o 
   7   0   6      257.30      252.62     17.73 o 
   8   0   6     4088.67     4238.09    173.81 o 
   9   0   6     6277.23     6294.00    257.05 o 
  10   0   6     1992.01     2019.99     86.93 o 
  11   0   6      588.19      509.10     40.37 o 
  12   0   6      214.32      261.40     45.27 o 
  13   0   6      946.76     1071.90    103.40 o 
  14   0   6        1.55       34.57     48.99 o 
  15   0   6        9.41       -1.11     32.53 o 
 -18   1   6       21.15       83.61     30.60 o 
 -17   1   6       79.31      100.25     22.75 o 
 -16   1   6      727.18      590.43     33.20 o 
 -15   1   6       49.43       62.68     18.26 o 
 -14   1   6       44.34       18.76     12.56 o 
 -13   1   6     1612.35     1402.54     48.07 o 
 -12   1   6      617.92      492.56     19.18 o 
 -11   1   6     5706.53     5282.84    152.93 o 
 -10   1   6     3494.71     3202.34    116.88 o 
  -9   1   6      315.58      344.52     17.10 o 
  -8   1   6        0.97       -2.74      7.07 o 
  -7   1   6    11870.24    11599.46    365.44 o 
  -6   1   6     5051.51     4682.22    148.31 o 
  -5   1   6     2738.89     2733.96    111.94 o 
  -4   1   6     4800.80     4909.13    198.07 o 
  -3   1   6     4067.62     4903.82    154.90 o 
  -2   1   6     1276.27     1283.58     44.71 o 
  -1   1   6     2605.79     2740.28    109.92 o 
   0   1   6     2520.61     2582.86     89.10 o 
   1   1   6      249.44      265.81     20.46 o 
   2   1   6     3073.42     3822.06    284.58 o 
   3   1   6    13317.08    18069.87    728.24 o 
   4   1   6     5984.64     6079.31    265.36 o 
   5   1   6       96.37       75.23     11.88 o 
   6   1   6     1970.91     2112.69     86.32 o 
   7   1   6     1221.49     1371.56     47.35 o 
   8   1   6      999.41     1015.17     37.66 o 
   9   1   6        2.16       36.75     21.85 o 
  10   1   6      379.91      350.15     22.46 o 
  11   1   6       21.32       13.42     15.21 o 
  12   1   6      377.64      424.28     23.08 o 
  13   1   6       47.79       22.08     20.16 o 
  14   1   6      221.77      244.18     25.92 o 
  15   1   6      152.09      157.16     33.09 o 
 -18   2   6        3.47       19.98     22.72 o 
 -17   2   6       10.52       65.53     22.09 o 
 -16   2   6        6.37      -20.12     20.12 o 
 -15   2   6        1.23        6.64     16.66 o 
 -14   2   6       21.86       63.52     16.46 o 
 -13   2   6      795.81      687.13     31.29 o 
 -12   2   6      190.12      128.10     14.79 o 
 -11   2   6       28.28       26.79      8.75 o 
 -10   2   6      588.19      537.59     19.80 o 
  -9   2   6      101.59       92.55     10.14 o 
  -8   2   6       77.43       82.23      7.23 o 
  -7   2   6     1526.69     1593.46     52.17 o 
  -6   2   6       62.22       77.27      6.31 o 
  -5   2   6        4.60       19.74      4.91 o 
  -4   2   6      273.72      284.83     14.67 o 
  -3   2   6      614.70      658.85     46.89 o 
  -2   2   6      296.51      319.40     23.09 o 
  -1   2   6       15.70       17.29     11.54 o 
   0   2   6      445.54      473.45     66.02 o 
   1   2   6        0.29        8.84      6.74 o 
   2   2   6      159.01      235.73     12.61 o 
   3   2   6      494.23      588.50     21.75 o 
   4   2   6     1324.97     1808.09     66.73 o 
   5   2   6      136.42      194.76     13.49 o 
   6   2   6     1160.84     1365.92     59.95 o 
   7   2   6       93.15      162.40     17.25 o 
   8   2   6      469.90      464.92     26.72 o 
   9   2   6      191.41      218.78     16.73 o 
  10   2   6      612.51      545.15     31.61 o 
  11   2   6      280.27      312.24     20.58 o 
  12   2   6       14.21       25.66     16.24 o 
  13   2   6      236.54      234.00     20.54 o 
  14   2   6       52.37       37.24     22.23 o 
  15   2   6      126.55      170.80     25.82 o 
 -17   3   6       15.68        2.35     21.76 o 
 -16   3   6      186.54      139.13     19.62 o 
 -15   3   6        3.92       -4.03     23.01 o 
 -14   3   6       36.90       50.81     17.93 o 
 -13   3   6      679.94      620.08     29.17 o 
 -12   3   6      246.97      200.81     16.88 o 
 -11   3   6     8644.06     8021.29    279.30 o 
 -10   3   6     3485.39     3339.20    118.36 o 
  -9   3   6        3.79       -3.99      8.63 o 
  -8   3   6      202.21      174.08     15.70 o 
  -7   3   6     9142.76     8642.00    273.37 o 
  -6   3   6    20894.10    21533.51    677.47 o 
  -5   3   6     1969.74     2194.07     80.66 o 
  -4   3   6     5157.00     5690.87    184.04 o 
  -3   3   6      573.41      695.77     22.06 o 
  -2   3   6     5112.52     5098.02    212.71 o 
  -1   3   6      568.23      505.82     42.70 o 
   0   3   6     7474.37     7260.83    486.76 o 
   1   3   6       66.29       99.55      6.43 o 
   2   3   6      507.26      594.29     26.82 o 
   3   3   6     1083.43     1090.77     64.12 o 
   4   3   6    10138.17    11613.16    577.55 o 
   5   3   6     1071.55     1207.00     73.63 o 
   6   3   6      129.24      140.24     15.05 o 
   7   3   6      174.06      163.23     16.94 o 
   8   3   6     2180.46     2579.23     85.55 o 
   9   3   6      381.07      395.73     20.87 o 
  10   3   6      131.20      147.34     16.95 o 
  11   3   6       25.72       20.00     19.28 o 
  12   3   6       43.24       61.24     18.18 o 
  13   3   6      100.42       90.04     19.66 o 
  14   3   6      152.78      187.99     26.71 o 
  15   3   6       42.70       23.83     22.48 o 
 -17   4   6        7.58       37.27     20.67 o 
 -16   4   6      843.92      877.97     55.85 o 
 -15   4   6     1388.01     1351.12     55.24 o 
 -14   4   6       69.40       55.08     17.45 o 
 -13   4   6       19.55       41.90     15.94 o 
 -12   4   6     1955.19     1932.84     71.58 o 
 -11   4   6     3966.68     3820.76    135.43 o 
 -10   4   6       27.62       15.40     12.05 o 
  -9   4   6      854.23      776.38     32.46 o 
  -8   4   6     1568.19     1550.26     51.55 o 
  -7   4   6      588.92      583.32     22.04 o 
  -6   4   6     3227.20     3193.17    114.79 o 
  -5   4   6    18091.62    18430.37    656.62 o 
  -4   4   6     5149.35     5260.70    170.39 o 
  -3   4   6      334.75      300.01     16.85 o 
  -2   4   6    23172.86    23129.79    820.13 o 
  -1   4   6    29786.46    28160.47   1881.82 o 
   0   4   6     1122.78     1078.58     48.18 o 
   1   4   6     4013.87     4397.35    157.52 o 
   2   4   6     2585.41     2451.58     78.40 o 
   3   4   6     2356.86     2065.98     84.57 o 
   4   4   6      920.24     1084.27     43.45 o 
   5   4   6      450.34      482.73     89.70 o 
   6   4   6      824.02      906.07     35.09 o 
   7   4   6       45.20       37.78     11.74 o 
   8   4   6       80.81      104.84     16.70 o 
   9   4   6     3863.80     3990.21    129.77 o 
  10   4   6      145.39      156.75     24.63 o 
  11   4   6        5.21       -4.24     19.40 o 
  12   4   6       64.95       47.55     21.66 o 
  13   4   6      326.46      380.89     29.47 o 
  14   4   6       42.32       66.65     24.35 o 
 -16   5   6      246.67      246.21     23.64 o 
 -15   5   6        1.84       32.41     19.19 o 
 -14   5   6      280.61      232.83     20.90 o 
 -13   5   6      133.69       87.77     17.29 o 
 -12   5   6      152.83      105.88     17.05 o 
 -11   5   6     1081.94      977.29     40.51 o 
 -10   5   6      110.40      115.78     14.10 o 
  -9   5   6      288.83      349.45     18.69 o 
  -8   5   6       72.58       85.45     14.10 o 
  -7   5   6      360.96      379.80     39.44 o 
  -6   5   6      825.86      751.32     30.88 o 
  -5   5   6     6311.62     6683.23    216.68 o 
  -4   5   6      909.70      956.47     33.77 o 
  -3   5   6     2455.46     2764.51     99.67 o 
  -2   5   6     1593.64     1636.16     67.23 o 
  -1   5   6     4201.00     4336.30    160.61 o 
   0   5   6     4493.80     4296.46    211.16 o 
   1   5   6     2735.80     2956.41    109.04 o 
   2   5   6      537.38      541.10     28.09 o 
   3   5   6     1952.93     2160.81     97.89 o 
   4   5   6     1322.68     1253.10    137.66 o 
   5   5   6      449.27      477.43     31.85 o 
   6   5   6     1425.69     1435.75     56.69 o 
   7   5   6     2027.35     2323.66     87.59 o 
   8   5   6       18.91       25.18     16.69 o 
   9   5   6       18.32       47.23     18.61 o 
  10   5   6       18.06       42.46     20.54 o 
  11   5   6      226.81      196.99     23.77 o 
  12   5   6     1007.75      944.32     45.23 o 
  13   5   6        2.03       18.14     23.70 o 
  14   5   6      112.09      117.58     27.32 o 
 -16   6   6       72.51       72.35     22.37 o 
 -15   6   6       51.07       53.30     20.76 o 
 -14   6   6       56.62       22.71     18.22 o 
 -13   6   6      635.91      589.46     30.33 o 
 -12   6   6      478.22      483.79     25.83 o 
 -11   6   6      126.40      142.47     16.55 o 
 -10   6   6      121.85      100.87     23.14 o 
  -9   6   6      667.66      620.50     54.34 o 
  -8   6   6      418.51      397.42     23.89 o 
  -7   6   6      224.54      196.82     16.96 o 
  -6   6   6      131.80      130.88     12.11 o 
  -5   6   6      748.05      851.37     38.81 o 
  -4   6   6       37.83       34.01      8.26 o 
  -3   6   6      130.98      156.62     18.15 o 
  -2   6   6     2012.22     1980.09     85.31 o 
  -1   6   6     2073.19     2001.29     76.04 o 
   0   6   6     2096.79     2052.14     75.16 o 
   1   6   6       24.19       34.66     13.94 o 
   2   6   6       60.40       56.90     23.16 o 
   3   6   6      184.01      141.09     15.61 o 
   4   6   6      115.87      100.14     15.77 o 
   5   6   6     2220.39     2141.93     80.26 o 
   6   6   6     1013.24     1084.79     45.04 o 
   7   6   6       80.74       66.52     16.26 o 
   8   6   6       24.78       47.41     17.45 o 
   9   6   6      169.42      178.18     21.65 o 
  10   6   6     1058.88     1026.53     48.60 o 
  11   6   6      308.81      371.54     41.77 o 
  12   6   6        1.56      -23.25     23.25 o 
  13   6   6       94.90       76.47     25.69 o 
 -15   7   6        3.05        0.08     25.23 o 
 -14   7   6       67.92       54.93     26.57 o 
 -13   7   6       17.20       40.18     18.93 o 
 -12   7   6        1.25      -11.26     19.76 o 
 -11   7   6     1228.23     1319.57     78.85 o 
 -10   7   6      584.32      629.49     35.22 o 
  -9   7   6      500.81      462.10     38.76 o 
  -8   7   6      931.97      871.53     43.21 o 
  -7   7   6     2152.34     2408.30    101.32 o 
  -6   7   6     6648.01     6628.77    238.15 o 
  -5   7   6     2497.68     2537.88     96.83 o 
  -4   7   6     3188.99     3141.25    106.27 o 
  -3   7   6       45.78       32.46     13.58 o 
  -2   7   6     3248.92     2941.22     99.67 o 
  -1   7   6     2397.70     2299.47     78.63 o 
   0   7   6     7785.17     7105.01    253.46 o 
   1   7   6      172.23      138.09     12.28 o 
   2   7   6       44.75       43.66     14.21 o 
   3   7   6      866.72      837.82     69.56 o 
   4   7   6     2265.02     2245.35     98.86 o 
   5   7   6      917.09      882.48     46.60 o 
   6   7   6      245.12      204.87     17.43 o 
   7   7   6      206.66      181.08     20.15 o 
   8   7   6     1909.79     2051.94     79.84 o 
   9   7   6      330.19      320.08     25.00 o 
  10   7   6      596.23      510.76     31.31 o 
  11   7   6       26.34       59.41     24.33 o 
  12   7   6       93.49       68.79     24.95 o 
 -14   8   6        0.79        0.01     31.03 o 
 -13   8   6      203.01      318.09     38.87 o 
 -12   8   6      665.40      703.08     51.73 o 
 -11   8   6      872.62      907.80     60.61 o 
 -10   8   6        4.22       -9.20     32.16 o 
  -9   8   6      881.56      905.14     57.38 o 
  -8   8   6        6.71      -18.73     18.73 o 
  -7   8   6      181.20      192.72     21.23 o 
  -6   8   6     3394.47     3496.74    150.66 o 
  -5   8   6     1332.74     1550.85     79.08 o 
  -4   8   6      171.02      150.82     13.26 o 
  -3   8   6      138.98      141.31     19.15 o 
  -2   8   6     1863.62     1795.77     77.37 o 
  -1   8   6     5183.87     4861.45    145.61 o 
   0   8   6     1530.93     1320.00     50.93 o 
   1   8   6      976.01      936.43     38.39 o 
   2   8   6      720.51      674.19     37.06 o 
   3   8   6     3204.29     3021.11    131.27 o 
   4   8   6       24.11        8.23     18.06 o 
   5   8   6     2309.17     2241.79    198.00 o 
   6   8   6        2.44       -4.87     20.87 o 
   7   8   6      945.77      869.21     40.55 o 
   8   8   6      109.30      122.15     20.55 o 
   9   8   6      687.17      654.55     44.68 o 
  10   8   6       68.54       64.43     23.34 o 
  11   8   6      112.63       84.45     25.26 o 
 -13   9   6        2.08       13.94     60.24 o 
 -12   9   6      181.55      104.45     56.52 o 
 -11   9   6        2.42        7.34     54.74 o 
 -10   9   6      608.25      624.35     86.13 o 
  -9   9   6      136.69      149.94     61.45 o 
  -8   9   6      219.42      214.10     36.80 o 
  -7   9   6      292.82      267.78     82.50 o 
  -6   9   6       79.34      104.89     32.81 o 
  -5   9   6        2.20      -16.95     16.95 o 
  -4   9   6     1305.11     1302.29     62.91 o 
  -3   9   6       10.76       -4.54     11.88 o 
  -2   9   6      231.41      232.35     15.76 o 
  -1   9   6      147.67      191.42     14.19 o 
   0   9   6       42.53       40.79     14.75 o 
   1   9   6     1332.78     1424.74    109.41 o 
   2   9   6      479.05      438.06     27.96 o 
   3   9   6       20.96       18.15     18.27 o 
   4   9   6        9.75       -9.64     18.05 o 
   5   9   6      597.61      588.50     35.93 o 
   6   9   6       12.37       18.95     21.77 o 
   7   9   6      357.63      411.50     64.51 o 
   8   9   6      499.21      481.90     75.31 o 
   9   9   6       97.84      106.34     23.21 o 
  10   9   6        4.24       20.29     26.32 o 
 -11  10   6       86.03       69.22     42.06 o 
 -10  10   6       66.00       53.65     59.84 o 
  -9  10   6       23.52      -35.31     35.31 o 
  -8  10   6       82.15       76.69     46.00 o 
  -7  10   6       70.73       75.76     69.67 o 
  -6  10   6      329.85      295.08     38.88 o 
  -5  10   6      695.67      836.17     61.52 o 
  -4  10   6      310.43      371.76     48.84 o 
  -3  10   6       16.23       -5.16     29.27 o 
  -2  10   6     1452.41     1391.80     61.12 o 
  -1  10   6      636.60      604.26     61.97 o 
   0  10   6      401.62      358.18     22.80 o 
   1  10   6      116.14      111.43     17.32 o 
   2  10   6       12.59       -9.44     16.68 o 
   3  10   6      142.72      144.91     21.87 o 
   4  10   6       65.43       24.82     30.54 o 
   5  10   6      262.43      291.50     28.38 o 
   6  10   6      170.99      184.47     27.12 o 
   7  10   6       19.37      -25.10     25.53 o 
   8  10   6        2.30      -28.24     28.24 o 
  -9  11   6       70.84       84.96     76.68 o 
  -8  11   6       33.60       55.23     40.43 o 
  -7  11   6      146.12      276.93     44.48 o 
  -6  11   6     1078.51     1123.56     78.63 o 
  -5  11   6        8.08      -16.44     33.19 o 
  -4  11   6      146.77      136.95     33.89 o 
  -3  11   6       73.44       38.15     30.21 o 
  -2  11   6      670.18      709.41     54.22 o 
  -1  11   6       32.63       12.77     44.30 o 
   0  11   6     1485.18     1495.06     96.64 o 
   1  11   6       24.17       18.96     23.00 o 
   2  11   6       12.94       11.35     22.82 o 
   3  11   6       89.13       81.68     25.88 o 
   4  11   6      394.91      423.32     59.08 o 
   5  11   6      493.62      558.61     49.44 o 
   6  11   6       11.57       23.23     36.37 o 
  -6  12   6      138.13      151.04     49.69 o 
  -5  12   6      277.48      305.07     42.69 o 
  -4  12   6       83.57       56.12     37.46 o 
  -3  12   6      145.29      148.17     36.96 o 
  -2  12   6      100.54      107.71     55.21 o 
  -1  12   6      832.86      837.99     91.28 o 
   0  12   6        1.39       -3.27     50.47 o 
   1  12   6      249.54      331.94     31.96 o 
   2  12   6       53.90       54.10     26.92 o 
   3  12   6      588.60      579.82     41.66 o 
 -18   1   7      314.25      319.53     35.20 o 
 -17   1   7        4.05        7.15     20.74 o 
 -16   1   7       12.39       14.12     20.89 o 
 -15   1   7      249.66      246.85     22.62 o 
 -14   1   7      295.46      249.36     16.23 o 
 -13   1   7      769.00      705.61     28.44 o 
 -12   1   7      443.17      373.80     17.64 o 
 -11   1   7      233.87      228.20     13.87 o 
 -10   1   7     1875.89     1603.89     60.55 o 
  -9   1   7     5797.67     5344.10    169.95 o 
  -8   1   7     5017.90     4735.29    149.89 o 
  -7   1   7       46.83       62.02      6.70 o 
  -6   1   7      186.31      163.73      8.13 o 
  -5   1   7     6467.73     5918.53    204.83 o 
  -4   1   7     3684.03     3368.31    106.79 o 
  -3   1   7      985.03     1012.14     36.17 o 
  -2   1   7     5774.47     6017.32    190.42 o 
  -1   1   7     2149.19     2354.92     81.87 o 
   0   1   7    14787.35    16248.14    496.52 o 
   1   1   7    17464.75    21532.96    930.39 o 
   2   1   7    15933.15    19654.41    677.46 o 
   3   1   7     1384.40     1731.06     71.85 o 
   4   1   7      936.61     1214.35     43.18 o 
   5   1   7     5582.63     6336.50    276.07 o 
   6   1   7     3787.41     3978.46    139.74 o 
   7   1   7     1111.02     1114.91     44.05 o 
   8   1   7      512.22      504.00     22.44 o 
   9   1   7      187.28      213.73     16.46 o 
  10   1   7      274.47      191.86     17.74 o 
  11   1   7      210.87      175.20     17.64 o 
  12   1   7      819.79      806.63     39.63 o 
  13   1   7       12.47       21.83     24.39 o 
  14   1   7       43.65       29.03     23.21 o 
  15   1   7       37.41       30.71     24.34 o 
 -18   2   7      328.56      335.84     45.65 o 
 -17   2   7      272.77      266.78     25.49 o 
 -16   2   7        1.39       -9.71     21.62 o 
 -15   2   7      315.05      338.13     22.30 o 
 -14   2   7     6538.53     5923.64    208.42 o 
 -13   2   7     4244.50     3632.06    129.24 o 
 -12   2   7     2999.52     2663.91     95.65 o 
 -11   2   7      282.41      230.77     13.22 o 
 -10   2   7     6141.96     5862.80    168.78 o 
  -9   2   7       54.91       77.70      7.80 o 
  -8   2   7     5783.76     5548.37    159.54 o 
  -7   2   7     8231.78     7914.38    225.36 o 
  -6   2   7      107.29      103.75      8.05 o 
  -5   2   7     1191.17     1398.95     65.90 o 
  -4   2   7    12206.89    12902.88   1179.54 o 
  -3   2   7    27313.65    28945.96   1168.35 o 
  -2   2   7     2301.24     2319.96    270.99 o 
  -1   2   7       50.42       70.84     10.11 o 
   0   2   7    15711.13    15470.14   1044.87 o 
   1   2   7     8135.53     8629.08    407.96 o 
   2   2   7      391.36      462.48     19.44 o 
   3   2   7     1079.12     1240.84     37.41 o 
   4   2   7     2364.50     3207.43    101.99 o 
   5   2   7     2848.97     3294.75    187.93 o 
   6   2   7     2490.67     2830.78    127.35 o 
   7   2   7     5979.81     6243.14    235.53 o 
   8   2   7      446.55      452.86     21.61 o 
   9   2   7      335.03      359.98     21.00 o 
  10   2   7     1963.50     1868.05     64.39 o 
  11   2   7     1278.37     1323.19     49.79 o 
  12   2   7      427.77      484.16     25.53 o 
  13   2   7       35.34       26.76     17.48 o 
  14   2   7       14.40       26.90     23.34 o 
 -18   3   7      134.96      184.49     40.32 o 
 -17   3   7      196.77      239.92     38.90 o 
 -16   3   7        1.51       36.06     21.79 o 
 -15   3   7       28.70       29.69     17.32 o 
 -14   3   7        1.77        9.77     16.35 o 
 -13   3   7      532.08      487.22     25.14 o 
 -12   3   7       85.13       80.72     19.00 o 
 -11   3   7      103.93      110.93     16.51 o 
 -10   3   7     1215.02     1040.52     40.76 o 
  -9   3   7     5705.15     5281.41    184.69 o 
  -8   3   7     4956.59     4740.72    151.03 o 
  -7   3   7      230.46      196.25     12.42 o 
  -6   3   7      143.85      126.92      9.20 o 
  -5   3   7     8291.80     8420.93    339.65 o 
  -4   3   7     3360.44     3605.07    117.25 o 
  -3   3   7      259.97      281.31     13.19 o 
  -2   3   7       42.42       59.63      4.41 o 
  -1   3   7      181.50      166.32     16.64 o 
   1   3   7     3616.42     3724.49    161.85 o 
   2   3   7     9321.67     9342.26    333.24 o 
   3   3   7     1741.43     2190.22     79.66 o 
   4   3   7       66.63       73.42      9.28 o 
   5   3   7     5298.49     5905.10    211.87 o 
   6   3   7      722.12      844.90     41.98 o 
   7   3   7      298.04      348.32     21.59 o 
   8   3   7      179.39      222.93     16.60 o 
   9   3   7        8.64       24.69     14.81 o 
  10   3   7      137.30      146.03     17.76 o 
  11   3   7      185.39      193.69     19.54 o 
  12   3   7      538.05      512.18     27.01 o 
  13   3   7       20.16       26.32     21.87 o 
  14   3   7        8.45        8.11     22.10 o 
 -17   4   7      396.60      401.03     39.00 o 
 -16   4   7       66.00       65.53     19.74 o 
 -15   4   7      603.61      543.93     28.98 o 
 -14   4   7       92.13       93.93     17.78 o 
 -13   4   7       15.78      -10.62     15.65 o 
 -12   4   7      451.08      336.81     30.12 o 
 -11   4   7       75.64       66.89     19.92 o 
 -10   4   7      114.01      137.69     21.92 o 
  -9   4   7     3107.13     2949.78    104.17 o 
  -8   4   7     2368.49     2247.43     80.31 o 
  -7   4   7       21.57        4.66      6.68 o 
  -6   4   7       12.23       10.67      7.49 o 
  -5   4   7      353.31      406.09     16.62 o 
  -4   4   7     5343.38     5715.70    169.36 o 
  -3   4   7       15.07       21.30      4.87 o 
  -2   4   7     2701.31     2831.69     91.85 o 
  -1   4   7     1032.13     1055.66     74.48 o 
   0   4   7       14.96       31.26      9.85 o 
   1   4   7     1975.94     1972.27     71.98 o 
   2   4   7       26.69       46.63      7.36 o 
   3   4   7      277.43      254.07     13.94 o 
   4   4   7      154.63      172.44     17.36 o 
   5   4   7      400.00      421.36     29.25 o 
   6   4   7      116.07      119.40     10.13 o 
   7   4   7       31.99       47.34     12.71 o 
   8   4   7      453.09      455.65     22.04 o 
   9   4   7      930.75      944.18     44.61 o 
  10   4   7        5.76      -12.69     18.72 o 
  11   4   7        1.65        2.36     20.51 o 
  12   4   7       15.67       50.63     21.84 o 
  13   4   7      404.61      364.45     29.36 o 
  14   4   7        0.51      -18.31     24.01 o 
 -17   5   7        2.60        5.53     24.38 o 
 -16   5   7       20.02       34.98     20.67 o 
 -15   5   7      910.27      964.31     43.50 o 
 -14   5   7       46.40       49.99     17.84 o 
 -13   5   7     1476.31     1509.22     58.85 o 
 -12   5   7      563.33      574.75     42.88 o 
 -11   5   7     1484.18     1510.38     62.95 o 
 -10   5   7      908.02      821.75     35.27 o 
  -9   5   7     5353.07     5065.03    177.62 o 
  -8   5   7     2610.21     2723.61    112.85 o 
  -7   5   7     1746.75     1637.93     70.08 o 
  -6   5   7      190.76      190.92     12.22 o 
  -5   5   7     2538.52     2415.83     79.75 o 
  -4   5   7     6373.46     6281.82    202.84 o 
  -3   5   7      288.47      224.84     19.06 o 
  -2   5   7     3217.84     3152.26    127.55 o 
  -1   5   7     1608.13     1522.16     79.89 o 
   0   5   7       81.44       87.83     10.40 o 
   1   5   7     6660.81     6636.57    237.18 o 
   2   5   7    15351.15    16265.04    578.27 o 
   3   5   7      610.16      606.35     32.40 o 
   4   5   7       20.35       28.24     10.83 o 
   5   5   7     3941.83     4146.18    169.94 o 
   6   5   7     4690.80     5226.60    265.09 o 
   7   5   7       10.75        0.14     15.19 o 
   8   5   7      354.04      393.10     25.05 o 
   9   5   7      234.83      288.70     29.87 o 
  10   5   7      356.36      454.15     28.69 o 
  11   5   7      237.12      217.59     33.42 o 
  12   5   7       97.90      138.36     24.73 o 
  13   5   7      280.90      222.33     26.74 o 
 -16   6   7       22.54       16.84     21.40 o 
 -15   6   7        6.16      -11.11     19.55 o 
 -14   6   7     1053.02     1156.76     49.29 o 
 -13   6   7      978.94      959.35     42.10 o 
 -12   6   7      256.47      231.22     20.58 o 
 -11   6   7      639.42      593.60     42.46 o 
 -10   6   7     1225.77     1149.00     53.61 o 
  -9   6   7      117.39      107.40     16.53 o 
  -8   6   7     2213.09     2342.47     98.32 o 
  -7   6   7     1595.25     1700.88     72.79 o 
  -6   6   7       11.52       12.53     11.16 o 
  -5   6   7     1065.56     1137.91     58.53 o 
  -4   6   7     6091.25     6072.54    215.66 o 
  -3   6   7     8927.47     8444.76    353.71 o 
  -2   6   7        2.84      -10.56     10.56 o 
  -1   6   7      486.17      432.02     43.59 o 
   0   6   7     2468.68     2244.65     82.31 o 
   1   6   7     5379.75     5105.30    182.65 o 
   2   6   7      631.49      606.29     30.71 o 
   3   6   7      155.59      149.04     17.54 o 
   4   6   7     1155.51     1377.70     75.98 o 
   5   6   7      689.21      739.52     33.96 o 
   6   6   7     1407.59     1359.46     54.57 o 
   7   6   7      820.68      907.86     40.97 o 
   8   6   7       38.33        9.98     17.88 o 
   9   6   7       29.24       26.39     19.50 o 
  10   6   7      640.96      656.03     35.72 o 
  11   6   7      935.06     1031.25     56.26 o 
  12   6   7      395.06      469.39     41.28 o 
  13   6   7        1.27        6.57     25.05 o 
 -15   7   7        4.25       22.24     20.96 o 
 -14   7   7       35.31       24.03     19.65 o 
 -13   7   7       87.06       74.09     18.82 o 
 -12   7   7      276.80      296.09     29.11 o 
 -11   7   7       11.65       10.09     25.77 o 
 -10   7   7      194.81      153.88     19.79 o 
  -9   7   7      211.00      264.79     21.72 o 
  -8   7   7     1211.32     1165.93     65.25 o 
  -7   7   7        4.61       -3.83     13.23 o 
  -6   7   7      794.16      792.40     55.42 o 
  -5   7   7      533.92      534.31     30.71 o 
  -4   7   7      458.68      469.85     20.42 o 
  -3   7   7      230.17      254.38     14.34 o 
  -2   7   7       97.01       70.54     10.16 o 
  -1   7   7      980.88      900.86     72.97 o 
   0   7   7      264.90      269.28     15.67 o 
   1   7   7       18.71       13.09     15.94 o 
   2   7   7      149.81      133.66     38.99 o 
   3   7   7     1144.70     1172.12     55.32 o 
   4   7   7       87.82       76.79     17.17 o 
   5   7   7      617.80      586.06     28.68 o 
   6   7   7      522.21      482.17     28.78 o 
   7   7   7       79.31       96.16     17.54 o 
   8   7   7      104.85       71.09     19.57 o 
   9   7   7      519.98      489.79     37.19 o 
  10   7   7       36.21       45.33     23.21 o 
  11   7   7      210.06      236.71     35.22 o 
  12   7   7        0.96        2.08     24.65 o 
 -14   8   7      202.37      211.58     58.52 o 
 -13   8   7        4.79       -0.75     50.39 o 
 -12   8   7       24.54      -48.12     48.12 o 
 -11   8   7       63.33       18.46     45.15 o 
 -10   8   7      213.37      245.83     29.17 o 
  -9   8   7      546.32      583.41     55.47 o 
  -8   8   7        6.86       -5.22     18.26 o 
  -7   8   7       98.08      128.32     20.03 o 
  -6   8   7       23.22        7.02     16.70 o 
  -5   8   7     1011.42     1054.53     63.36 o 
  -4   8   7      278.76      281.42     18.43 o 
  -3   8   7     2241.53     2179.61     75.57 o 
  -2   8   7     1708.63     1673.13     59.29 o 
  -1   8   7      908.79      917.67     34.27 o 
   0   8   7       44.56       17.56     15.16 o 
   1   8   7       19.57       19.83     11.52 o 
   2   8   7      215.61      231.63     20.31 o 
   3   8   7        4.69        4.66     16.60 o 
   4   8   7      263.99      244.78     22.81 o 
   5   8   7      339.75      307.94     26.08 o 
   6   8   7      467.99      371.84     29.27 o 
   7   8   7       52.26       21.41     17.83 o 
   8   8   7      614.61      553.20     31.23 o 
   9   8   7       74.89        8.95     21.94 o 
  10   8   7        0.27      -14.28     23.27 o 
  11   8   7      130.60      119.17     26.54 o 
 -13   9   7     1409.54     1849.75    165.64 o 
 -12   9   7      170.91      255.74     61.18 o 
 -11   9   7      162.29      112.44     40.90 o 
 -10   9   7       92.29       98.72     37.52 o 
  -9   9   7     2148.36     2329.42    139.94 o 
  -8   9   7     2052.63     2308.91    137.88 o 
  -7   9   7      106.61      125.45     21.42 o 
  -6   9   7       18.51       -8.49     18.33 o 
  -5   9   7     1319.21     1283.96     62.23 o 
  -4   9   7     1001.32     1010.45     51.28 o 
  -3   9   7       10.16       41.06     16.50 o 
  -2   9   7      155.13      129.64     13.68 o 
  -1   9   7     1087.19     1065.21     39.39 o 
   0   9   7        7.54        9.00     11.32 o 
   1   9   7     1671.15     1540.03     71.28 o 
   2   9   7     2437.77     2306.39    102.23 o 
   3   9   7      150.74      165.70     20.69 o 
   4   9   7       38.24       14.02     19.57 o 
   5   9   7      650.06      680.57     71.64 o 
   6   9   7     2749.23     2574.47    115.80 o 
   7   9   7        3.66       -3.64     25.35 o 
   8   9   7      139.30      102.52     29.05 o 
   9   9   7      123.22      128.24     29.36 o 
  10   9   7      246.70      266.75     27.98 o 
 -11  10   7       59.48      111.27     43.18 o 
 -10  10   7       10.84      -22.79     43.24 o 
  -9  10   7      147.49      227.58     41.36 o 
  -8  10   7     1222.42     1376.40     92.37 o 
  -7  10   7      217.24      194.07     37.99 o 
  -6  10   7      317.69      314.49     40.38 o 
  -5  10   7      182.06      229.09     35.37 o 
  -4  10   7     1877.41     2017.74    119.44 o 
  -3  10   7     1055.70     1069.51     74.10 o 
  -2  10   7      441.68      428.18     23.64 o 
  -1  10   7     1396.54     1420.14     50.75 o 
   0  10   7      503.10      460.93     22.76 o 
   1  10   7     1377.02     1402.16     73.97 o 
   2  10   7       94.05       96.77     20.61 o 
   3  10   7       88.26       82.08     21.55 o 
   4  10   7      828.82      828.71     46.52 o 
   5  10   7      698.51      604.40     38.67 o 
   6  10   7       23.93       32.42     25.47 o 
   7  10   7      237.44      266.32     31.67 o 
   8  10   7       32.96       18.72     29.00 o 
  -9  11   7      156.01      154.34     44.75 o 
  -8  11   7       10.91       40.65     62.48 o 
  -7  11   7        3.59       14.22     56.95 o 
  -6  11   7      400.01      448.08     61.96 o 
  -5  11   7       12.70      -22.64     50.74 o 
  -4  11   7      107.11      106.23     33.08 o 
  -3  11   7       25.48       10.50     31.67 o 
  -2  11   7       57.10       33.59     48.20 o 
  -1  11   7      125.47      166.66     48.95 o 
   0  11   7      235.97      250.60     27.63 o 
   1  11   7       29.04       35.71     22.77 o 
   2  11   7      102.09       81.13     24.85 o 
   3  11   7       70.42       56.15     24.21 o 
   4  11   7       27.01       -5.64     32.78 o 
   5  11   7      240.63      200.08     28.87 o 
   6  11   7        5.02      -21.19     26.32 o 
  -6  12   7        3.78      -15.20     39.58 o 
  -5  12   7      157.78      199.67     42.55 o 
  -4  12   7      320.22      336.13     94.23 o 
  -3  12   7      463.30      536.71     76.16 o 
  -2  12   7      131.58      161.11     55.61 o 
  -1  12   7       51.03      135.82     56.72 o 
   0  12   7       99.36      105.81     53.67 o 
   1  12   7       64.00       50.07     48.53 o 
   2  12   7       64.15       77.59     27.63 o 
   3  12   7       69.01       70.16     35.14 o 
 -18   0   8        4.53       31.73     40.05 o 
 -17   0   8      260.33      263.09     43.31 o 
 -16   0   8      710.75      655.07     73.69 o 
 -15   0   8      130.88      161.60     31.27 o 
 -14   0   8      193.49      195.62     26.14 o 
 -13   0   8      663.21      681.91     42.79 o 
 -12   0   8     4594.77     4095.61    168.76 o 
 -11   0   8     1007.96      988.40     63.49 o 
 -10   0   8      461.99      422.78     41.41 o 
  -9   0   8       16.26       39.72     12.55 o 
  -8   0   8      542.28      467.34     29.13 o 
  -7   0   8       79.45       96.15     21.32 o 
  -6   0   8    26418.89    24568.39    990.68 o 
  -5   0   8    19250.54    18501.61    678.77 o 
  -4   0   8     7622.12     7918.37    321.37 o 
  -3   0   8     8874.45     8752.36    353.19 o 
  -2   0   8    21185.01    19740.46    681.27 o 
  -1   0   8    15824.11    15122.31    523.86 o 
   0   0   8     9676.24    11368.35    727.27 o 
   1   0   8    11423.83    12632.12    600.73 o 
   2   0   8     4033.72     4604.72    453.23 o 
   3   0   8    10814.03    13732.62    554.30 o 
   4   0   8     7534.24     9015.05    464.01 o 
   5   0   8    11090.32    12483.91    841.23 o 
   6   0   8      254.17      313.35     22.05 o 
   7   0   8       67.80       96.33     14.59 o 
   8   0   8     7558.71     7813.05    317.01 o 
   9   0   8     5259.82     5676.78    233.27 o 
  10   0   8      103.93      128.60     29.27 o 
  11   0   8       11.63       14.17     28.54 o 
  12   0   8       85.18      115.49     52.08 o 
  13   0   8      613.57      741.46     55.11 o 
  14   0   8       24.69       39.13     47.75 o 
 -18   1   8      508.89      556.13     40.09 o 
 -17   1   8      123.33       89.10     21.59 o 
 -16   1   8       24.56       14.66     18.44 o 
 -15   1   8     1069.05      984.18     46.53 o 
 -14   1   8      167.54      166.03     15.68 o 
 -13   1   8        4.69       -7.79     11.71 o 
 -12   1   8       26.17       21.27     11.06 o 
 -11   1   8     1716.01     1544.43     49.70 o 
 -10   1   8     3509.49     2935.48    107.07 o 
  -9   1   8      627.94      618.07     23.91 o 
  -8   1   8       18.40       16.41      6.83 o 
  -7   1   8    10320.99     9800.82    279.72 o 
  -6   1   8      456.25      386.23     15.16 o 
  -5   1   8     8569.62     9281.99    265.09 o 
  -4   1   8      296.03      376.29     21.34 o 
  -3   1   8       70.41       58.51      5.57 o 
  -2   1   8     3615.46     3624.98    121.06 o 
  -1   1   8     5926.77     5678.18    195.86 o 
   0   1   8     9355.15     9649.49    295.49 o 
   1   1   8     1142.45     1407.46     49.69 o 
   2   1   8     2824.51     4038.54    128.49 o 
   3   1   8     4436.02     4950.78    201.39 o 
   4   1   8     7356.41     8305.63    290.95 o 
   5   1   8        7.36        1.25     10.79 o 
   6   1   8      476.56      568.87     26.64 o 
   7   1   8     1648.89     1847.50     62.09 o 
   8   1   8      567.59      530.07     23.75 o 
   9   1   8       92.78       62.90     14.81 o 
  10   1   8     1435.86     1340.68     49.28 o 
  11   1   8       59.21       32.60     19.48 o 
  12   1   8       52.47       80.42     23.09 o 
  13   1   8       43.78       37.06     24.59 o 
  14   1   8      380.01      438.07     31.49 o 
 -18   2   8      266.68      322.98     33.83 o 
 -17   2   8      177.40      164.55     22.83 o 
 -16   2   8       38.79       57.61     20.06 o 
 -15   2   8        0.76        6.80     18.36 o 
 -14   2   8        1.29       -5.76     15.66 o 
 -13   2   8       58.39       61.92     15.74 o 
 -12   2   8     1054.04      942.67     33.99 o 
 -11   2   8      164.17      178.83     12.18 o 
 -10   2   8      593.00      549.24     23.19 o 
  -9   2   8       73.02       54.41      7.97 o 
  -8   2   8      379.17      422.78     15.09 o 
  -7   2   8       42.44       53.43      7.51 o 
  -6   2   8     3797.25     4462.38    155.72 o 
  -5   2   8      581.52      665.78     29.66 o 
  -4   2   8     1168.85     1207.70     50.43 o 
  -3   2   8       78.06       85.16      6.11 o 
  -2   2   8      188.45      207.57     18.31 o 
  -1   2   8     1884.61     1832.69     74.64 o 
   0   2   8        6.07        3.52      4.60 o 
   1   2   8      586.09      800.48     33.91 o 
   2   2   8      679.21      850.32     25.60 o 
   3   2   8      247.66      360.37     20.91 o 
   4   2   8       83.78      138.73      9.87 o 
   5   2   8        3.65        8.86     13.46 o 
   6   2   8        3.27       16.54     14.62 o 
   7   2   8        3.70       26.55     15.27 o 
   8   2   8      426.72      451.39     26.80 o 
   9   2   8      818.78      891.32     36.06 o 
  10   2   8       69.55       73.78     16.46 o 
  11   2   8       10.28       31.20     16.81 o 
  12   2   8       72.45       65.76     18.28 o 
  13   2   8       18.68       43.72     22.43 o 
  14   2   8       35.55       55.28     23.97 o 
 -18   3   8      247.03      294.94     27.26 o 
 -17   3   8      682.55      689.20     53.18 o 
 -16   3   8       20.10      -19.13     19.81 o 
 -15   3   8     1033.11     1105.22     46.58 o 
 -14   3   8        2.75       -5.92     15.57 o 
 -13   3   8       55.46       80.09     15.78 o 
 -12   3   8       57.54       68.84     14.06 o 
 -11   3   8     3697.98     3565.34    126.45 o 
 -10   3   8     5908.98     5362.08    187.09 o 
  -9   3   8      583.78      519.13     23.03 o 
  -8   3   8      565.48      511.33     28.31 o 
  -7   3   8     4555.76     4270.99    149.18 o 
  -6   3   8     4558.00     4287.57    149.05 o 
  -5   3   8       23.15       27.32      6.65 o 
  -4   3   8     1185.57     1310.80     43.50 o 
  -3   3   8    10351.05    10185.00    326.98 o 
  -2   3   8     1836.71     2084.26     74.77 o 
  -1   3   8     4165.33     3916.28    313.93 o 
   0   3   8     5161.17     5337.10    408.83 o 
   1   3   8       52.11       70.38      9.23 o 
   2   3   8      255.96      265.20     13.37 o 
   3   3   8     9361.95    10625.24    380.04 o 
   4   3   8     8501.79    10385.31    369.98 o 
   5   3   8        4.01        2.10      8.70 o 
   6   3   8        0.25        3.92     11.24 o 
   7   3   8     2251.57     2369.12     86.24 o 
   8   3   8      445.24      494.45     23.51 o 
   9   3   8     2245.90     2254.83     75.95 o 
  10   3   8       13.36        8.00     16.36 o 
  11   3   8      369.76      353.08     22.81 o 
  12   3   8        4.91       14.02     20.90 o 
  13   3   8       10.84      -20.90     21.71 o 
  14   3   8      627.70      635.41     37.72 o 
 -17   4   8        6.03       -4.54     22.50 o 
 -16   4   8      597.20      629.25     32.37 o 
 -15   4   8      197.99      170.22     19.56 o 
 -14   4   8      286.58      276.50     21.18 o 
 -13   4   8      378.78      403.62     22.92 o 
 -12   4   8     1612.28     1611.37     81.89 o 
 -11   4   8      373.42      323.55     19.86 o 
 -10   4   8       98.74       97.32     13.15 o 
  -9   4   8       55.55       34.38     10.69 o 
  -8   4   8     5209.49     4948.73    173.14 o 
  -7   4   8       98.08      189.72     22.69 o 
  -6   4   8    11441.29    11406.39    367.84 o 
  -5   4   8     2158.15     1982.95     65.74 o 
  -4   4   8       23.98       41.38      5.66 o 
  -3   4   8      927.69      861.49     29.89 o 
  -2   4   8    21887.85    20008.45    837.77 o 
  -1   4   8    10031.24     9250.61    466.02 o 
   0   4   8     2814.77     2742.26    140.28 o 
   1   4   8     2114.78     2112.70     76.56 o 
   2   4   8     2180.87     2029.10     64.82 o 
   3   4   8     5533.18     5874.73    210.60 o 
   4   4   8     5091.65     5648.67    298.49 o 
   5   4   8     3698.87     3936.61    192.73 o 
   6   4   8      673.08      773.37     31.76 o 
   7   4   8      797.78      818.42     37.51 o 
   8   4   8     2383.48     2383.62    102.51 o 
   9   4   8     1355.24     1578.43     75.94 o 
  10   4   8        0.17        8.96     22.28 o 
  11   4   8        2.24        6.10     23.84 o 
  12   4   8      465.13      478.63     31.28 o 
  13   4   8       77.53      136.89     25.70 o 
 -17   5   8        6.44       15.44     20.88 o 
 -16   5   8        2.78       -6.07     19.92 o 
 -15   5   8      482.01      447.90     27.02 o 
 -14   5   8      290.20      275.72     21.64 o 
 -13   5   8        2.65       12.86     16.46 o 
 -12   5   8       32.86       62.97     14.95 o 
 -11   5   8     1594.95     1584.18     59.95 o 
 -10   5   8       22.19       -1.45     11.59 o 
  -9   5   8     4968.72     4829.13    169.49 o 
  -8   5   8      176.02      217.55     17.26 o 
  -7   5   8     1049.43     1029.62     57.85 o 
  -6   5   8     1505.29     1453.45     55.39 o 
  -5   5   8       39.03       46.80      7.75 o 
  -4   5   8     1337.53     1433.23     48.68 o 
  -3   5   8      228.87      221.95     13.83 o 
  -2   5   8     4026.49     3906.32    198.10 o 
  -1   5   8     1450.24     1449.81     76.19 o 
   0   5   8     5554.18     5581.19    282.96 o 
   1   5   8       20.25       16.32     10.58 o 
   2   5   8      209.66      237.56     14.55 o 
   3   5   8     1383.65     1330.72     87.64 o 
   4   5   8      985.16     1052.18     89.88 o 
   5   5   8      599.36      727.88     33.63 o 
   6   5   8      166.97      126.10     27.17 o 
   7   5   8     1832.95     2023.86     77.50 o 
   8   5   8      261.70      249.70     21.62 o 
   9   5   8       94.16       91.20     20.56 o 
  10   5   8      339.69      332.19     26.40 o 
  11   5   8       77.68       96.61     22.88 o 
  12   5   8        6.21      -18.02     28.33 o 
  13   5   8      174.96      194.15     27.10 o 
 -16   6   8      402.53      441.88     28.31 o 
 -15   6   8        1.76        1.91     19.72 o 
 -14   6   8        2.20      -13.41     18.34 o 
 -13   6   8       50.32       37.57     17.06 o 
 -12   6   8      129.10      112.23     17.13 o 
 -11   6   8        4.70       -1.33     17.12 o 
 -10   6   8      951.66      905.00     60.45 o 
  -9   6   8      276.22      219.70     19.04 o 
  -8   6   8     2074.89     1964.90     83.14 o 
  -7   6   8       21.18       15.92     12.09 o 
  -6   6   8     1973.59     2010.99     74.98 o 
  -5   6   8     1319.99     1355.69     47.21 o 
  -4   6   8      635.11      650.95     33.80 o 
  -3   6   8      985.21      941.84     43.22 o 
  -2   6   8      699.41      608.59     36.81 o 
  -1   6   8     3121.85     2952.75    150.74 o 
   0   6   8     1171.72     1209.24     46.29 o 
   1   6   8      496.67      440.42     34.76 o 
   2   6   8       13.67       29.39     11.08 o 
   3   6   8      556.73      531.28     35.14 o 
   4   6   8      185.53      197.22     20.62 o 
   5   6   8      313.34      317.01     19.67 o 
   6   6   8       61.82       42.91     15.64 o 
   7   6   8       52.15       75.35     18.29 o 
   8   6   8      963.97      899.78     42.48 o 
   9   6   8      119.25       88.54     20.90 o 
  10   6   8      216.40      199.72     24.58 o 
  11   6   8        0.29       -1.48     23.41 o 
  12   6   8      176.42      194.74     27.95 o 
 -15   7   8      197.84      269.15     24.72 o 
 -14   7   8       39.14       18.93     19.42 o 
 -13   7   8      949.53     1075.75     53.51 o 
 -12   7   8      495.89      494.53     35.37 o 
 -11   7   8     2531.69     2779.12    117.50 o 
 -10   7   8     1031.45     1085.81     52.82 o 
  -9   7   8       24.09       24.35     16.70 o 
  -8   7   8      394.67      392.31     27.27 o 
  -7   7   8     5009.16     5302.70    226.30 o 
  -6   7   8     1542.15     1506.03     69.37 o 
  -5   7   8     2698.40     2753.30    120.37 o 
  -4   7   8      410.60      447.39     20.70 o 
  -3   7   8     3528.44     3454.68    116.35 o 
  -2   7   8      235.98      242.96     14.10 o 
  -1   7   8     8909.63     8442.62    355.72 o 
   0   7   8      811.39      790.52     33.61 o 
   1   7   8      269.24      248.43     15.83 o 
   2   7   8     1340.80     1153.24     55.29 o 
   3   7   8     4990.25     4646.89    197.98 o 
   4   7   8     7076.07     7134.46    301.89 o 
   5   7   8       49.83       52.02     14.37 o 
   6   7   8       30.10       27.24     16.26 o 
   7   7   8     1037.09     1057.29     47.42 o 
   8   7   8       87.38       96.12     20.29 o 
   9   7   8      463.76      484.07     31.04 o 
  10   7   8      186.22      173.62     29.73 o 
  11   7   8       12.55       28.74     24.99 o 
 -14   8   8      370.11      330.14     67.42 o 
 -13   8   8        9.54       92.32     53.10 o 
 -12   8   8      849.39      913.24     59.82 o 
 -11   8   8      277.45      298.06     42.29 o 
 -10   8   8      854.49     1000.61     53.90 o 
  -9   8   8        2.86        5.27     20.79 o 
  -8   8   8     2459.21     2525.08    112.01 o 
  -7   8   8      237.79      286.68     41.74 o 
  -6   8   8     1841.43     2022.54     90.95 o 
  -5   8   8      980.02     1037.10     51.47 o 
  -4   8   8      334.43      362.03     24.66 o 
  -3   8   8      374.18      341.13     18.33 o 
  -2   8   8     3574.79     3385.12    117.42 o 
  -1   8   8     1951.94     1775.29     69.74 o 
   0   8   8       25.70       27.03     12.24 o 
   1   8   8      883.70      698.46     31.55 o 
   2   8   8     6657.38     6300.62    266.13 o 
   3   8   8      765.79      731.23     41.02 o 
   4   8   8      825.98      831.48     45.57 o 
   5   8   8       32.50       38.93     20.82 o 
   6   8   8      532.51      547.57     28.79 o 
   7   8   8       21.10       39.11     19.31 o 
   8   8   8     1291.31     1321.58     56.78 o 
   9   8   8      112.33      138.76     23.60 o 
  10   8   8       59.75       81.34     24.32 o 
 -13   9   8       89.92      103.78     45.16 o 
 -12   9   8       33.61       30.50     42.55 o 
 -11   9   8      613.00      801.37     64.50 o 
 -10   9   8        2.31      -22.33     35.26 o 
  -9   9   8      252.33      293.19     68.84 o 
  -8   9   8      172.58      141.64     28.43 o 
  -7   9   8       37.19       57.92     22.28 o 
  -6   9   8        8.86       11.06     18.65 o 
  -5   9   8      577.16      607.70     36.21 o 
  -4   9   8      149.82      144.86     19.52 o 
  -3   9   8      371.63      339.82     24.45 o 
  -2   9   8      317.04      333.65     20.07 o 
  -1   9   8       82.60       69.90     11.91 o 
   0   9   8      259.42      213.79     15.19 o 
   1   9   8      973.02      900.90     46.84 o 
   2   9   8        5.00       -3.49     18.13 o 
   3   9   8       69.98       49.09     19.64 o 
   4   9   8      205.61      150.11     22.35 o 
   5   9   8      364.36      309.56     28.45 o 
   6   9   8       55.21       72.34     30.37 o 
   7   9   8      164.24      118.30     27.34 o 
   8   9   8      218.24      190.35     24.29 o 
   9   9   8       93.02       79.14     24.24 o 
 -11  10   8       39.34       19.21     52.00 o 
 -10  10   8       47.70       70.87     42.81 o 
  -9  10   8        8.19       26.68     38.39 o 
  -8  10   8       96.36      139.45     62.70 o 
  -7  10   8        2.13      -12.51     34.62 o 
  -6  10   8      547.73      551.52     50.94 o 
  -5  10   8      248.45      319.52     38.80 o 
  -4  10   8       28.39      -21.45     29.94 o 
  -3  10   8       97.02      115.82     22.99 o 
  -2  10   8      668.83      668.34     72.74 o 
  -1  10   8      432.57      438.70     23.79 o 
   0  10   8      192.31      185.74     15.51 o 
   1  10   8       17.38       15.96     16.80 o 
   2  10   8       72.27       81.05     20.92 o 
   3  10   8      353.19      368.92     28.92 o 
   4  10   8       10.15        6.40     24.29 o 
   5  10   8      258.05      253.38     27.88 o 
   6  10   8       81.95       68.96     26.11 o 
   7  10   8       16.04      -16.55     27.53 o 
   8  10   8       33.13       41.75     49.99 o 
  -9  11   8        1.04       -1.50     40.14 o 
  -8  11   8      178.74      208.47     42.73 o 
  -7  11   8      832.39      956.63     71.61 o 
  -6  11   8      199.41      151.65     38.78 o 
  -5  11   8      487.34      455.27     51.58 o 
  -4  11   8        4.04      -32.60     32.60 o 
  -3  11   8      221.92      149.48     52.37 o 
  -2  11   8      106.34      122.23     53.75 o 
  -1  11   8      239.44      213.58     55.15 o 
   0  11   8      397.58      311.09     54.98 o 
   1  11   8       25.57       16.45     23.34 o 
   2  11   8       82.55       75.54     26.63 o 
   3  11   8     1428.54     1475.70     72.28 o 
   4  11   8      547.43      513.51     52.53 o 
   5  11   8       43.57       28.11     26.63 o 
  -6  12   8      157.20      160.44     41.66 o 
  -5  12   8       96.73       62.55     43.03 o 
  -4  12   8       27.46       13.99     38.56 o 
  -3  12   8       28.82       -8.59     55.83 o 
  -2  12   8      816.50      813.95     92.92 o 
  -1  12   8      391.54      346.01     62.31 o 
   0  12   8      273.24      322.45     59.31 o 
   1  12   8        5.01       39.66     52.49 o 
   2  12   8      796.87      823.00     88.98 o 
 -18   1   9       59.82       95.93     39.60 o 
 -17   1   9        2.09      -14.28     20.26 o 
 -16   1   9      190.02      236.11     25.30 o 
 -15   1   9      271.24      254.52     18.27 o 
 -14   1   9       82.26       62.39     14.63 o 
 -13   1   9     1207.02     1070.84     38.35 o 
 -12   1   9      182.88      168.91     14.37 o 
 -11   1   9      339.11      290.02     14.81 o 
 -10   1   9     3496.89     3188.31    102.50 o 
  -9   1   9     9550.09     9019.79    285.00 o 
  -8   1   9     4391.68     4405.90    125.51 o 
  -7   1   9        3.58       14.05      4.97 o 
  -6   1   9      377.57      323.32     11.66 o 
  -5   1   9    11558.17    11383.65    325.30 o 
  -4   1   9      220.88      224.71     13.22 o 
  -3   1   9    11289.73    11268.65    354.25 o 
  -2   1   9      153.50      122.73      6.59 o 
  -1   1   9      316.52      348.88     14.38 o 
   0   1   9     4161.49     4843.99    180.23 o 
   1   1   9    19626.00    22625.50    589.83 o 
   2   1   9      271.22      209.16     10.23 o 
   3   1   9      857.19     1203.60     36.77 o 
   4   1   9     3002.19     3864.68    150.46 o 
   5   1   9     5824.87     6596.33    257.58 o 
   6   1   9      367.89      324.88     19.97 o 
   7   1   9      391.99      334.28     18.16 o 
   8   1   9      435.94      401.17     20.68 o 
   9   1   9     1098.60     1168.78     44.23 o 
  10   1   9      611.77      677.08     31.50 o 
  11   1   9      263.50      227.92     23.96 o 
  12   1   9      373.82      399.39     28.69 o 
  13   1   9      221.96      232.47     26.80 o 
  14   1   9        9.51      -23.84     23.84 o 
 -18   2   9      859.24      885.82     93.43 o 
 -17   2   9      204.27      157.51     24.74 o 
 -16   2   9      257.04      238.26     23.32 o 
 -15   2   9      498.11      481.92     40.14 o 
 -14   2   9     1463.37     1429.51     86.21 o 
 -13   2   9      428.95      406.55     22.05 o 
 -12   2   9      270.02      243.31     15.04 o 
 -11   2   9     1505.91     1316.74     44.44 o 
 -10   2   9     4211.02     4102.09    128.16 o 
  -9   2   9      149.20      209.54     22.63 o 
  -8   2   9     6520.10     6185.64    215.91 o 
  -7   2   9      393.33      323.19     14.92 o 
  -6   2   9     2367.18     2490.80     80.39 o 
  -5   2   9    14378.80    14663.23    508.61 o 
  -4   2   9    28706.24    28272.42    978.45 o 
  -3   2   9    17308.14    16902.14    673.25 o 
  -2   2   9     1146.35     1157.44     68.56 o 
  -1   2   9     3867.73     3917.78    174.54 o 
   0   2   9    12051.01    12281.69    494.75 o 
   1   2   9     9362.59    10170.70    266.67 o 
   2   2   9     5886.48     7136.71    199.88 o 
   3   2   9     4435.88     5366.92    217.67 o 
   4   2   9     1846.02     2327.16     82.92 o 
   5   2   9        4.84       16.06     13.18 o 
   6   2   9     7680.58     9163.46    289.85 o 
   7   2   9     4283.63     4694.63    190.01 o 
   8   2   9      181.67      190.24     16.59 o 
   9   2   9      545.07      597.18     27.12 o 
  10   2   9     1505.53     1651.27     65.01 o 
  11   2   9       15.73       28.58     17.23 o 
  12   2   9        0.70      -13.99     17.99 o 
  13   2   9       34.17       48.35     23.87 o 
  14   2   9      125.54       89.04     29.56 o 
 -18   3   9      120.68      156.09     24.47 o 
 -17   3   9        2.63       13.74     25.55 o 
 -16   3   9        3.08      -11.55     19.29 o 
 -15   3   9      555.94      510.23     27.33 o 
 -14   3   9       32.38       49.00     16.31 o 
 -13   3   9     2411.25     2326.37     85.09 o 
 -12   3   9       18.35       16.06     13.32 o 
 -11   3   9      180.57      157.06     16.27 o 
 -10   3   9      249.96      220.72     20.54 o 
  -9   3   9     7116.88     6809.34    237.17 o 
  -8   3   9      106.77      136.15     10.95 o 
  -7   3   9      141.36      146.90     13.84 o 
  -6   3   9     1190.03     1152.62     57.57 o 
  -5   3   9     5459.77     5171.23    184.40 o 
  -4   3   9      115.79      104.76      5.67 o 
  -3   3   9     1670.02     1398.94     52.42 o 
  -2   3   9        8.73        2.60      4.50 o 
  -1   3   9     2561.39     2708.23    127.98 o 
   0   3   9      869.34      807.84     60.11 o 
   1   3   9     8682.10     9049.08    320.23 o 
   2   3   9     2532.62     2833.87     87.98 o 
   3   3   9       30.31       37.26      7.51 o 
   4   3   9      456.16      522.91     41.08 o 
   5   3   9     1982.99     2355.94    126.94 o 
   6   3   9      195.77      239.98     23.35 o 
   7   3   9     2727.09     3067.54    162.78 o 
   8   3   9      116.35      103.62     15.79 o 
   9   3   9      385.57      425.64     22.85 o 
  10   3   9      250.51      260.42     20.54 o 
  11   3   9        4.05      -18.86     20.01 o 
  12   3   9       46.42       36.78     21.49 o 
  13   3   9      287.04      306.65     28.31 o 
 -17   4   9       22.70       53.48     22.07 o 
 -16   4   9       45.90       60.53     19.66 o 
 -15   4   9       19.81        9.34     17.22 o 
 -14   4   9      903.47      883.94     39.61 o 
 -13   4   9       40.86       41.65     15.58 o 
 -12   4   9      330.47      264.84     18.35 o 
 -11   4   9      265.86      227.06     16.40 o 
 -10   4   9      858.79      828.63     47.34 o 
  -9   4   9      160.03      130.31     16.28 o 
  -8   4   9      608.62      579.47     25.61 o 
  -7   4   9      173.90      171.27     10.12 o 
  -6   4   9      382.06      382.98     18.10 o 
  -5   4   9       59.80       52.94      6.41 o 
  -4   4   9     3035.26     3230.78     96.30 o 
  -3   4   9      165.12      139.75     13.11 o 
  -2   4   9        4.63       15.70     10.33 o 
  -1   4   9       43.04       48.50      9.04 o 
   0   4   9      376.53      391.00     21.03 o 
   1   4   9      416.89      419.96     34.16 o 
   2   4   9      309.21      335.41     39.22 o 
   3   4   9      207.78      218.57     17.25 o 
   4   4   9      217.30      246.96     19.81 o 
   5   4   9      230.71      242.96     28.82 o 
   6   4   9      364.38      405.27     19.42 o 
   7   4   9     1123.41     1302.02     63.73 o 
   8   4   9        4.69       27.53     17.84 o 
   9   4   9      287.38      309.98     24.47 o 
  10   4   9       31.50       11.92     20.99 o 
  11   4   9      182.12      170.54     24.22 o 
  12   4   9        4.38       30.00     22.96 o 
  13   4   9       26.22        7.71     24.37 o 
 -17   5   9      190.97      224.72     26.81 o 
 -16   5   9      117.05      141.85     21.32 o 
 -15   5   9      524.94      519.84     28.92 o 
 -14   5   9      139.07      115.04     25.14 o 
 -13   5   9     1297.96     1272.23     51.22 o 
 -12   5   9       61.58       70.55     14.95 o 
 -11   5   9       57.76       61.44     14.08 o 
 -10   5   9     1436.88     1424.62     53.90 o 
  -9   5   9     2834.45     2561.18    174.67 o 
  -8   5   9     4584.72     4339.45    177.23 o 
  -7   5   9      289.35      274.28     16.26 o 
  -6   5   9     2564.54     2799.43    102.00 o 
  -5   5   9     9780.87     9906.84    318.91 o 
  -4   5   9      162.56      184.73     17.84 o 
  -3   5   9     1223.01     1179.28     53.88 o 
  -2   5   9     1493.79     1440.90     75.67 o 
  -1   5   9      373.02      339.95     22.44 o 
   0   5   9     2479.50     2479.58    127.18 o 
   1   5   9     8483.86     8587.08    347.03 o 
   2   5   9     5556.19     5413.30    193.82 o 
   3   5   9      317.16      380.89     31.04 o 
   4   5   9       21.97       32.38     14.51 o 
   5   5   9     4251.49     4394.68    180.36 o 
   6   5   9     1469.12     1653.60    116.83 o 
   7   5   9      745.50      757.80     37.15 o 
   8   5   9       28.66       40.92     18.30 o 
   9   5   9        9.14       -4.05     20.28 o 
  10   5   9      355.13      419.11     29.02 o 
  11   5   9       71.92       58.34     23.56 o 
  12   5   9      637.36      701.56     43.16 o 
  13   5   9       32.04       46.83     28.16 o 
 -16   6   9        1.71        1.55     20.95 o 
 -15   6   9       25.84       48.47     19.94 o 
 -14   6   9      851.59      873.40     43.43 o 
 -13   6   9       77.62      102.24     18.04 o 
 -12   6   9      394.39      400.96     23.30 o 
 -11   6   9      105.84      140.86     33.01 o 
 -10   6   9     2311.60     2290.06     97.25 o 
  -9   6   9      284.06      248.69     36.45 o 
  -8   6   9     4646.83     4898.28    177.08 o 
  -7   6   9      394.88      365.61     19.66 o 
  -6   6   9      260.08      280.30     29.58 o 
  -5   6   9     3098.15     3412.93    145.83 o 
  -4   6   9     8200.29     7802.22    258.60 o 
  -3   6   9     3132.95     2882.55    122.39 o 
  -2   6   9     1722.36     1837.17    205.47 o 
  -1   6   9     2015.13     1910.86    106.39 o 
   0   6   9    15421.36    14889.78    598.36 o 
   1   6   9       33.53       31.20     10.50 o 
   2   6   9     1928.51     1885.81     70.54 o 
   3   6   9       66.41       69.72     15.77 o 
   4   6   9      466.93      459.87     23.29 o 
   5   6   9       46.46       54.73     14.97 o 
   6   6   9     3941.25     4187.30    236.10 o 
   7   6   9     2217.26     2163.61     94.48 o 
   8   6   9       12.77       -4.85     19.22 o 
   9   6   9       16.76       27.27     21.10 o 
  10   6   9      166.40      194.62     25.72 o 
  11   6   9      244.62      276.41     28.51 o 
  12   6   9      294.28      283.36     29.29 o 
 -15   7   9      112.41      125.29     22.01 o 
 -14   7   9      207.20      212.75     22.20 o 
 -13   7   9      439.19      515.61     38.52 o 
 -12   7   9        3.86       -9.57     19.40 o 
 -11   7   9      343.57      348.30     25.76 o 
 -10   7   9      158.28      199.04     19.00 o 
  -9   7   9      356.24      449.90     30.53 o 
  -8   7   9        2.15      -10.93     17.52 o 
  -7   7   9      742.10      715.43     39.42 o 
  -6   7   9      542.49      462.16     38.07 o 
  -5   7   9     1782.18     1674.90     76.22 o 
  -4   7   9      375.61      338.26     23.13 o 
  -3   7   9      650.53      638.08     26.48 o 
  -2   7   9       38.74       10.24     12.04 o 
  -1   7   9     1186.99     1125.63     80.63 o 
   0   7   9      215.66      208.86     14.36 o 
   1   7   9      249.89      186.81     25.90 o 
   2   7   9      974.44      795.44     41.23 o 
   3   7   9      861.28      774.79     40.99 o 
   4   7   9      496.01      478.90     34.40 o 
   5   7   9      591.92      628.25     30.11 o 
   6   7   9        0.75       -6.45     16.50 o 
   7   7   9      683.03      622.06     32.09 o 
   8   7   9      448.40      456.30     28.59 o 
   9   7   9      407.17      373.10     39.13 o 
  10   7   9       56.86       37.29     23.53 o 
  11   7   9       18.61        8.37     25.75 o 
 -14   8   9      207.46      166.37     33.11 o 
 -13   8   9       12.29       10.52     27.24 o 
 -12   8   9       72.16       56.01     24.18 o 
 -11   8   9      511.84      492.12     42.19 o 
 -10   8   9       13.20       18.41     21.64 o 
  -9   8   9      271.55      344.08     29.21 o 
  -8   8   9       90.91      129.30     38.20 o 
  -7   8   9       34.91       23.99     26.50 o 
  -6   8   9      277.50      281.36     24.05 o 
  -5   8   9      435.55      478.76     29.65 o 
  -4   8   9     1466.63     1550.03     71.42 o 
  -3   8   9      720.79      714.88     37.81 o 
  -2   8   9      227.21      196.82     15.56 o 
  -1   8   9     1628.52     1569.58     60.21 o 
   0   8   9     1391.48     1348.18     52.85 o 
   1   8   9        9.27        4.50     12.34 o 
   2   8   9      191.02      163.17     19.55 o 
   3   8   9      489.35      497.98     30.80 o 
   4   8   9        1.99       28.56     20.38 o 
   5   8   9       18.05       17.84     17.74 o 
   6   8   9      921.12      832.03     56.98 o 
   7   8   9     1154.32     1084.75     48.73 o 
   8   8   9       20.82        1.14     20.89 o 
   9   8   9      341.06      337.24     28.51 o 
  10   8   9        1.54        2.25     24.01 o 
 -13   9   9      132.30      136.41     49.12 o 
 -12   9   9       73.18      142.75     44.30 o 
 -11   9   9        1.64       15.90     38.01 o 
 -10   9   9       52.12       67.16     23.65 o 
  -9   9   9     1765.80     2015.56     93.31 o 
  -8   9   9      139.91      170.03     24.53 o 
  -7   9   9       16.07       23.49     20.05 o 
  -6   9   9     1297.09     1389.66     66.61 o 
  -5   9   9     2305.35     2439.66    108.40 o 
  -4   9   9        4.37      -20.40     20.40 o 
  -3   9   9     1168.69     1229.79     59.25 o 
  -2   9   9       77.37       96.51     20.51 o 
  -1   9   9       51.07       37.91     12.39 o 
   0   9   9       70.69       60.93     13.98 o 
   1   9   9      845.28      857.29     45.25 o 
   2   9   9     4248.05     3981.21    171.94 o 
   3   9   9      297.16      312.33     26.39 o 
   4   9   9        2.16       -3.64     20.46 o 
   5   9   9      877.42      907.64     58.79 o 
   6   9   9      461.28      450.04     42.62 o 
   7   9   9        2.19       25.09     20.38 o 
   8   9   9        1.92        7.23     22.17 o 
   9   9   9      108.99      109.59     25.62 o 
 -11  10   9        9.12      -15.56     50.17 o 
 -10  10   9     1947.11     2402.05    145.72 o 
  -9  10   9       42.18       13.79     38.86 o 
  -8  10   9     2103.00     2437.03    144.93 o 
  -7  10   9      291.25      311.46     43.35 o 
  -6  10   9      350.84      328.20     41.72 o 
  -5  10   9       82.76      135.86     22.27 o 
  -4  10   9     1905.00     2096.36     95.42 o 
  -3  10   9      273.83      227.56     26.31 o 
  -2  10   9        8.56        6.72     17.68 o 
  -1  10   9       84.28       53.13     16.91 o 
   0  10   9     1631.16     1572.17     56.13 o 
   1  10   9      217.29      159.87     22.52 o 
   2  10   9      279.41      258.93     44.79 o 
   3  10   9       13.99       -6.42     25.45 o 
   4  10   9      253.53      271.55     28.04 o 
   5  10   9       25.38       18.69     24.40 o 
   6  10   9      537.01      481.34     72.18 o 
   7  10   9      205.81      262.20     50.40 o 
  -9  11   9        4.53      -14.69     42.46 o 
  -8  11   9        0.28      -19.80     40.60 o 
  -7  11   9      640.12      771.74     63.36 o 
  -6  11   9       43.91       26.16     67.76 o 
  -5  11   9      195.13      299.80     41.32 o 
  -4  11   9        0.78      -10.05     35.10 o 
  -3  11   9      112.85       67.33     49.46 o 
  -2  11   9       20.82       34.70     52.52 o 
  -1  11   9       97.09       99.08     52.09 o 
   0  11   9       23.61      -38.61     47.33 o 
   1  11   9       39.56       66.78     27.73 o 
   2  11   9        5.90       -9.90     19.41 o 
   3  11   9      147.71      109.32     25.22 o 
   4  11   9      401.44      362.20     32.73 o 
   5  11   9      138.96       99.84     28.09 o 
  -5  12   9       31.21       33.68     38.30 o 
  -4  12   9      835.64      907.44     98.69 o 
  -3  12   9      327.60      380.64     67.63 o 
  -2  12   9       54.13       38.90     52.68 o 
  -1  12   9      267.93      325.02     64.16 o 
   0  12   9       43.94       47.86     54.14 o 
   1  12   9      143.42      103.83     55.79 o 
 -18   0  10      485.34      486.22     55.17 o 
 -17   0  10     1088.93     1099.25     94.23 o 
 -16   0  10     1487.51     1380.94     74.97 o 
 -15   0  10      634.11      562.34     37.85 o 
 -14   0  10        2.48       32.62     19.43 o 
 -13   0  10     1123.37     1109.84     60.85 o 
 -12   0  10     9432.65     8834.67    447.17 o 
 -11   0  10        1.14        8.68     11.90 o 
 -10   0  10    10631.88    10101.41    505.59 o 
  -9   0  10      539.68      534.20     33.53 o 
  -8   0  10      650.83      620.97     80.42 o 
  -7   0  10     4038.83     3345.19    164.62 o 
  -6   0  10    26931.33    26191.96    932.93 o 
  -5   0  10    13719.38    14387.61    582.01 o 
  -4   0  10     2005.73     2154.86     89.12 o 
  -3   0  10    24012.03    22799.52    918.81 o 
  -2   0  10    41181.61    40106.74   1616.12 o 
  -1   0  10      842.59     1069.86     53.05 o 
   0   0  10    14728.15    15943.84    644.99 o 
   1   0  10      235.99      312.67     13.98 o 
   2   0  10    14361.53    17065.08    735.09 o 
   3   0  10       21.70       33.98     13.98 o 
   4   0  10    10208.83    11579.69    727.86 o 
   5   0  10       14.81       58.14     23.32 o 
   6   0  10      314.52      489.24     26.40 o 
   7   0  10      687.25      785.05     74.00 o 
   8   0  10      623.61      655.20    145.14 o 
   9   0  10      840.44      894.86     69.08 o 
  10   0  10       70.46       71.61     42.50 o 
  11   0  10      635.16      548.21     45.55 o 
  12   0  10       40.22        3.06     44.18 o 
  13   0  10      131.03      162.38     47.08 o 
  14   0  10       90.46       39.86     49.00 o 
 -18   1  10       28.08       41.39     21.22 o 
 -17   1  10      440.12      407.53     35.11 o 
 -16   1  10        6.81       11.50     18.88 o 
 -15   1  10       79.86       59.92     15.00 o 
 -14   1  10      179.05      170.56     15.91 o 
 -13   1  10      276.57      271.26     17.22 o 
 -12   1  10       58.77       59.95     11.14 o 
 -11   1  10     5910.87     5456.72    169.99 o 
 -10   1  10      350.74      353.69     22.79 o 
  -9   1  10      938.42      956.18     33.57 o 
  -8   1  10     7210.24     6674.45    190.98 o 
  -7   1  10     8065.82     7808.11    223.08 o 
  -6   1  10        2.79        4.47      5.92 o 
  -5   1  10     3965.41     3801.44    120.58 o 
  -4   1  10     3072.16     3136.36     99.55 o 
  -3   1  10     4077.75     3826.30    132.86 o 
  -2   1  10     2816.49     2780.28     97.00 o 
  -1   1  10     3739.05     3430.70    106.18 o 
   0   1  10     2327.59     2381.97     84.83 o 
   1   1  10     2768.00     3251.62    100.64 o 
   2   1  10    10953.12    13791.18    433.69 o 
   3   1  10    11037.01    13315.71    380.07 o 
   4   1  10      231.09      194.88     23.44 o 
   5   1  10       98.34      101.04     13.35 o 
   6   1  10       14.45       17.44     11.73 o 
   7   1  10     1688.15     1978.78     76.01 o 
   8   1  10       89.25       99.65     14.94 o 
   9   1  10      750.59      791.61     33.50 o 
  10   1  10      112.43      107.50     20.59 o 
  11   1  10      292.18      330.23     26.76 o 
  12   1  10      338.80      276.45     26.60 o 
  13   1  10       53.96       85.42     25.55 o 
 -18   2  10       19.52       37.09     21.40 o 
 -17   2  10        0.54      -19.64     19.64 o 
 -16   2  10        2.22       11.41     29.50 o 
 -15   2  10       49.50       77.75     19.11 o 
 -14   2  10       16.83       18.81     19.52 o 
 -13   2  10      142.27      124.07     15.67 o 
 -12   2  10      133.99      132.23     15.88 o 
 -11   2  10      200.59      167.19     12.23 o 
 -10   2  10      280.59      264.40     19.05 o 
  -9   2  10       16.46        4.00      9.49 o 
  -8   2  10     4066.32     3878.45    135.90 o 
  -7   2  10        2.03        4.53      6.46 o 
  -6   2  10       18.71       37.69      7.60 o 
  -5   2  10     1098.40     1225.56     36.37 o 
  -4   2  10     5406.41     6119.98    189.28 o 
  -3   2  10       38.46       34.89      5.91 o 
  -2   2  10      174.23      160.65     10.86 o 
  -1   2  10       28.65       18.10      5.67 o 
   0   2  10      313.50      337.32     12.33 o 
   1   2  10      610.09      690.12     21.78 o 
   2   2  10     1614.73     2088.48     67.81 o 
   3   2  10        0.32        7.09      9.18 o 
   4   2  10       15.05       24.00     10.34 o 
   5   2  10     2362.76     2915.09    103.55 o 
   6   2  10      206.22      270.35     16.54 o 
   7   2  10       17.29       18.10     13.50 o 
   8   2  10      752.47      836.98     44.56 o 
   9   2  10      969.08     1052.72     51.77 o 
  10   2  10      131.90      132.63     18.17 o 
  11   2  10       72.22       88.03     18.27 o 
  12   2  10        0.59        8.50     25.65 o 
  13   2  10      171.37      146.62     29.77 o 
 -18   3  10      357.39      359.69     29.33 o 
 -17   3  10       68.78       66.45     21.73 o 
 -16   3  10      159.89      159.86     25.58 o 
 -15   3  10       31.50       19.22     18.89 o 
 -14   3  10       41.65       58.54     16.38 o 
 -13   3  10       76.71       87.04     15.37 o 
 -12   3  10      857.93      819.12     46.11 o 
 -11   3  10     3123.96     2832.75    101.24 o 
 -10   3  10      914.15      792.13     32.92 o 
  -9   3  10       42.24       38.17     10.45 o 
  -8   3  10    12443.45    12207.55    422.10 o 
  -7   3  10    13169.31    13204.82    415.92 o 
  -6   3  10      445.08      451.37     25.13 o 
  -5   3  10       75.04       45.16      8.12 o 
  -4   3  10      510.62      439.13     16.54 o 
  -3   3  10     3105.79     2941.77    127.67 o 
  -2   3  10     3745.42     3814.81    173.86 o 
  -1   3  10     8724.77     8269.74    293.10 o 
   0   3  10     4971.52     5453.98    193.85 o 
   1   3  10      671.08      815.71     35.37 o 
   2   3  10      962.92     1079.69     43.13 o 
   3   3  10    11881.23    14385.87    582.22 o 
   4   3  10      572.46      695.71     29.64 o 
   5   3  10       46.63       58.33      9.79 o 
   6   3  10      345.04      394.06     20.04 o 
   7   3  10      159.45      213.03     21.27 o 
   8   3  10      695.57      812.95     33.69 o 
   9   3  10     1184.63     1257.19     53.79 o 
  10   3  10      283.94      263.12     24.39 o 
  11   3  10       53.76       50.60     21.79 o 
  12   3  10        6.58      -22.14     22.14 o 
  13   3  10      271.54      281.33     40.10 o 
 -17   4  10      700.47      791.38     72.43 o 
 -16   4  10      587.45      587.29     54.69 o 
 -15   4  10      268.62      257.23     21.28 o 
 -14   4  10       82.87       83.68     24.42 o 
 -13   4  10      590.82      656.22     43.47 o 
 -12   4  10     4561.28     4403.29    155.55 o 
 -11   4  10      429.45      395.08     23.94 o 
 -10   4  10     3319.02     3000.05    106.65 o 
  -9   4  10      160.13      140.61     12.31 o 
  -8   4  10     1436.07     1330.85     50.97 o 
  -7   4  10     3160.39     3103.65     99.03 o 
  -6   4  10    16135.76    16149.91    571.61 o 
  -5   4  10      759.22      667.06     24.62 o 
  -4   4  10       29.99       38.86      5.82 o 
  -3   4  10     8839.60     8283.55    293.63 o 
  -2   4  10    12826.28    11927.61    599.44 o 
  -1   4  10     1333.56     1295.74     57.35 o 
   0   4  10     6659.52     6373.66    488.03 o 
   1   4  10      542.66      525.53     51.54 o 
   2   4  10     3865.57     3831.07    297.86 o 
   3   4  10      355.29      384.23     27.45 o 
   4   4  10     4020.04     4318.83    308.94 o 
   5   4  10      956.35      941.92     60.46 o 
   6   4  10     1009.07     1104.22     51.00 o 
   7   4  10        8.24       31.67     17.18 o 
   8   4  10     1374.88     1605.55    116.27 o 
   9   4  10       22.98       32.61     20.30 o 
  10   4  10       11.70       28.43     25.21 o 
  11   4  10        6.52        8.23     22.46 o 
  12   4  10      663.14      769.56     40.76 o 
  13   4  10       98.16      156.37     26.56 o 
 -17   5  10      153.78      218.67     31.71 o 
 -16   5  10       85.98      129.24     21.17 o 
 -15   5  10      315.85      314.55     31.87 o 
 -14   5  10       38.88       60.54     26.89 o 
 -13   5  10      533.65      467.47     25.52 o 
 -12   5  10      292.72      297.74     19.78 o 
 -11   5  10     1109.01     1114.33     44.62 o 
 -10   5  10      618.57      688.97     30.74 o 
  -9   5  10        8.04       -3.46     13.63 o 
  -8   5  10      337.50      365.13     35.39 o 
  -7   5  10     2462.98     2534.69     92.96 o 
  -6   5  10      276.42      308.66     16.63 o 
  -5   5  10     1246.29     1270.25     48.29 o 
  -4   5  10      428.83      419.53     15.41 o 
  -3   5  10     2081.19     1891.62     82.85 o 
  -2   5  10      155.99      118.01     12.56 o 
  -1   5  10     1577.31     1562.24     81.79 o 
   0   5  10       53.33       49.77     13.96 o 
   1   5  10      700.91      746.95     46.16 o 
   2   5  10     2335.98     2483.14     91.04 o 
   3   5  10     3976.99     3981.08    144.41 o 
   4   5  10       24.62       42.24     16.08 o 
   5   5  10       11.60       27.85     14.47 o 
   6   5  10      158.14      236.57     20.94 o 
   7   5  10      712.01      777.72     51.75 o 
   8   5  10       78.73       52.13     19.67 o 
   9   5  10      337.66      366.43     29.40 o 
  10   5  10      129.01      125.78     23.10 o 
  11   5  10      493.59      448.10     32.03 o 
  12   5  10      149.74      148.70     26.56 o 
 -16   6  10        2.49       10.44     20.55 o 
 -15   6  10        3.10       56.70     20.00 o 
 -14   6  10       35.38        8.01     18.37 o 
 -13   6  10     1189.29     1155.93     47.94 o 
 -12   6  10       14.18        6.54     15.34 o 
 -11   6  10        0.87      -10.46     16.64 o 
 -10   6  10      773.24      714.22     33.17 o 
  -9   6  10       54.43       42.07     14.09 o 
  -8   6  10     1263.11     1232.39     57.65 o 
  -7   6  10      650.94      664.20     29.76 o 
  -6   6  10      261.64      204.44     18.89 o 
  -5   6  10      938.41      896.55     44.62 o 
  -4   6  10     3034.01     3104.37    116.36 o 
  -3   6  10      339.45      366.33     18.82 o 
  -2   6  10     1124.89     1081.35     58.79 o 
  -1   6  10      318.85      303.47     24.69 o 
   0   6  10       24.19       42.17     10.64 o 
   1   6  10      637.67      602.95     27.49 o 
   2   6  10     1917.56     1878.71     70.65 o 
   3   6  10       94.28       55.25     20.57 o 
   4   6  10     1273.20     1211.94     49.30 o 
   5   6  10     2547.25     2604.27     97.63 o 
   6   6  10      264.64      257.90     20.77 o 
   7   6  10        2.59      -10.64     17.88 o 
   8   6  10        6.50       20.88     19.93 o 
   9   6  10      458.90      427.72     34.61 o 
  10   6  10      139.80      136.69     24.74 o 
  11   6  10      181.40      203.57     27.88 o 
 -15   7  10        8.14       27.13     20.60 o 
 -14   7  10       63.89       69.57     22.64 o 
 -13   7  10       29.18        5.81     21.10 o 
 -12   7  10     1431.69     1600.57     95.53 o 
 -11   7  10     2217.68     2483.67    111.93 o 
 -10   7  10       72.20       54.79     31.19 o 
  -9   7  10        6.22        1.76     18.56 o 
  -8   7  10     2251.28     2533.07    112.33 o 
  -7   7  10     6484.12     6955.34    295.40 o 
  -6   7  10      601.71      561.43     39.32 o 
  -5   7  10      196.73      219.23     20.22 o 
  -4   7  10      634.81      598.31     33.07 o 
  -3   7  10      109.72      165.30     28.77 o 
  -2   7  10      193.97      179.73     22.85 o 
  -1   7  10     7862.11     7348.46    309.29 o 
   0   7  10     3581.63     3300.34    119.64 o 
   1   7  10      446.48      415.28     21.28 o 
   2   7  10      628.59      674.17     88.53 o 
   3   7  10     1676.04     1634.06    112.18 o 
   4   7  10     1738.94     1705.74     66.46 o 
   5   7  10       99.53      101.86     16.62 o 
   6   7  10        1.65      -16.92     16.92 o 
   7   7  10      183.57      196.40     21.28 o 
   8   7  10      327.71      333.88     26.51 o 
   9   7  10        6.40       12.62     21.87 o 
  10   7  10      478.64      457.05     32.93 o 
  11   7  10        0.45       31.49     28.65 o 
 -14   8  10       19.44       75.42     27.38 o 
 -13   8  10      276.81      371.47     33.29 o 
 -12   8  10      559.35      640.75     47.16 o 
 -11   8  10      144.59      143.04     25.34 o 
 -10   8  10      598.40      613.40     38.09 o 
  -9   8  10        7.43       25.77     33.31 o 
  -8   8  10      421.55      389.36     28.89 o 
  -7   8  10     2930.05     3174.31    139.40 o 
  -6   8  10     1869.22     2055.12     92.82 o 
  -5   8  10      458.61      424.42     35.94 o 
  -4   8  10      604.01      620.74     59.12 o 
  -3   8  10      459.04      501.89    117.34 o 
  -2   8  10     1975.53     1933.58    117.43 o 
  -1   8  10       80.38       84.86     12.91 o 
   0   8  10       13.85       31.48     12.84 o 
   1   8  10       69.28       63.34     14.09 o 
   2   8  10      571.86      608.95     34.75 o 
   3   8  10       19.51       14.24     19.47 o 
   4   8  10      669.99      584.49     44.56 o 
   5   8  10       75.55      111.18     18.11 o 
   6   8  10      261.06      218.49     21.65 o 
   7   8  10       43.37       10.34     20.29 o 
   8   8  10      631.24      705.70     37.09 o 
   9   8  10       46.93       51.49     30.33 o 
  10   8  10      464.91      358.61     49.93 o 
 -13   9  10        8.11        4.61     42.88 o 
 -12   9  10       67.96       61.80     42.96 o 
 -11   9  10       25.05       -9.30     25.26 o 
 -10   9  10       13.18      -23.38     37.92 o 
  -9   9  10       46.05       28.68     22.82 o 
  -8   9  10       15.21       -0.13     20.55 o 
  -7   9  10      495.80      483.68     32.48 o 
  -6   9  10        3.14       -2.25     19.22 o 
  -5   9  10      289.50      293.21     24.76 o 
  -4   9  10      564.50      619.38     36.99 o 
  -3   9  10       46.86       59.57     21.18 o 
  -2   9  10      275.54      327.09     29.27 o 
  -1   9  10      100.67      104.93     16.80 o 
   0   9  10      258.66      261.60     18.73 o 
   1   9  10      299.70      284.88     35.80 o 
   2   9  10        1.35       12.00     19.22 o 
   3   9  10       57.12       60.88     20.85 o 
   4   9  10       70.17       73.34     23.81 o 
   5   9  10      166.51      149.58     26.02 o 
   6   9  10      503.42      549.71     30.77 o 
   7   9  10      172.50      132.77     22.25 o 
   8   9  10       13.08       18.75     35.28 o 
 -11  10  10        3.47       63.78     43.29 o 
 -10  10  10       14.20      -40.49     40.49 o 
  -9  10  10      143.25      128.35     40.45 o 
  -8  10  10        7.89       -4.15     35.60 o 
  -7  10  10      434.34      484.76     49.76 o 
  -6  10  10      143.69      167.83     43.82 o 
  -5  10  10      117.02      129.07     22.01 o 
  -4  10  10      198.35      259.54     24.79 o 
  -3  10  10      575.64      581.07     76.69 o 
  -2  10  10      117.56       81.57     18.40 o 
  -1  10  10      288.33      315.53     35.08 o 
   0  10  10       24.34       21.61     35.67 o 
   1  10  10        0.38       31.89     20.97 o 
   2  10  10       36.83       44.72     25.17 o 
   3  10  10       11.29      -21.70     21.70 o 
   4  10  10      638.65      583.30     37.98 o 
   5  10  10      109.30       60.66     26.64 o 
   6  10  10      355.86      338.72     34.06 o 
   7  10  10       84.39       77.16     58.33 o 
  -9  11  10       19.13      -22.68     43.24 o 
  -8  11  10      836.03      893.61     70.45 o 
  -7  11  10      644.64      735.21    117.44 o 
  -6  11  10       28.78        6.68     49.50 o 
  -5  11  10        6.89        7.44     34.75 o 
  -4  11  10       16.83      -19.04     53.93 o 
  -3  11  10      403.59      313.34     60.50 o 
  -2  11  10      191.75      136.79     55.26 o 
  -1  11  10     1453.54     1426.41     84.41 o 
   0  11  10      384.24      410.58     38.65 o 
   1  11  10       53.00       35.79     27.82 o 
   2  11  10       57.37       30.68     20.69 o 
   3  11  10     1059.01     1101.46    130.29 o 
   4  11  10      131.03      159.05     28.67 o 
  -4  12  10      132.20      147.64     63.95 o 
  -3  12  10       31.48        4.70     59.78 o 
  -2  12  10      147.40      170.48     60.75 o 
  -1  12  10        5.47      -20.52     50.95 o 
   0  12  10       10.25      -48.86     48.86 o 
 -18   1  11        3.12       22.11     21.21 o 
 -17   1  11       58.23       62.96     20.58 o 
 -16   1  11      161.83      203.68     30.08 o 
 -15   1  11        4.82        4.62     14.80 o 
 -14   1  11     1120.88      985.02     39.95 o 
 -13   1  11     1768.17     1633.57     59.68 o 
 -12   1  11      435.45      395.49     20.05 o 
 -11   1  11      313.91      263.33     20.83 o 
 -10   1  11     7940.01     7569.26    234.30 o 
  -9   1  11     8662.33     8458.16    260.78 o 
  -8   1  11       73.80       80.60      8.03 o 
  -7   1  11      188.00      212.82     10.30 o 
  -6   1  11     5496.40     5345.35    165.52 o 
  -5   1  11     4377.20     4296.68    148.93 o 
  -4   1  11     3872.07     3763.98    130.32 o 
  -3   1  11    13477.54    13530.79    467.52 o 
  -2   1  11      121.25      162.82      8.61 o 
  -1   1  11     2545.98     2729.50     86.41 o 
   0   1  11     5110.12     5421.14    154.41 o 
   1   1  11     5920.09     6415.14    183.03 o 
   2   1  11      657.63      810.88     26.30 o 
   3   1  11       25.15       43.79      7.66 o 
   4   1  11      264.28      356.05     17.72 o 
   5   1  11     3408.77     4061.22    172.78 o 
   6   1  11      943.99     1125.39     41.29 o 
   7   1  11       17.94       33.87     13.35 o 
   8   1  11      142.99      174.33     16.86 o 
   9   1  11      230.26      272.53     19.46 o 
  10   1  11       40.01       41.79     25.71 o 
  11   1  11      664.60      652.77     35.96 o 
  12   1  11       68.47       63.50     24.63 o 
  13   1  11        0.28        6.11     23.72 o 
 -18   2  11       13.72       17.36     21.81 o 
 -17   2  11       55.07       59.65     29.61 o 
 -16   2  11      130.19      158.28     22.89 o 
 -15   2  11     2635.01     2546.51    103.95 o 
 -14   2  11     1435.75     1395.83     61.22 o 
 -13   2  11       15.75        0.58     11.65 o 
 -12   2  11      126.45      108.75     12.21 o 
 -11   2  11     2330.45     2393.87     76.30 o 
 -10   2  11     3168.48     3078.62    108.46 o 
  -9   2  11     1988.23     1854.72     67.46 o 
  -8   2  11     8671.56     8424.15    266.69 o 
  -7   2  11      135.18      185.33     10.10 o 
  -6   2  11       41.61       40.67      5.78 o 
  -5   2  11    10667.12    10335.33    294.53 o 
  -4   2  11    17470.67    16875.92    480.15 o 
  -3   2  11      901.01      851.19     30.90 o 
  -2   2  11      955.11      998.05     30.07 o 
  -1   2  11    13133.76    13755.93    476.19 o 
   0   2  11     7970.31     7976.28    251.34 o 
   1   2  11      341.74      397.59     14.44 o 
   2   2  11     3213.44     3658.34    156.28 o 
   3   2  11      426.55      426.87     19.66 o 
   4   2  11      256.57      273.59     13.71 o 
   5   2  11     3003.58     3541.72    114.65 o 
   6   2  11     3530.97     3973.62    148.32 o 
   7   2  11       82.39      114.83     22.57 o 
   8   2  11       15.04       39.41     15.21 o 
   9   2  11      452.54      473.42     36.42 o 
  10   2  11     1983.45     2235.24     76.79 o 
  11   2  11       25.81       73.27     23.02 o 
  12   2  11       97.76      114.46     30.27 o 
  13   2  11       60.13      140.41     33.04 o 
 -18   3  11       18.68       45.75     22.56 o 
 -17   3  11      102.40      101.54     22.75 o 
 -16   3  11       21.26       16.81     20.29 o 
 -15   3  11       16.44       -5.01     21.12 o 
 -14   3  11       82.84       91.65     16.07 o 
 -13   3  11     1296.55     1148.45     46.26 o 
 -12   3  11      832.07      742.26     32.88 o 
 -11   3  11        1.46       -2.26     11.73 o 
 -10   3  11      485.72      474.73     41.45 o 
  -9   3  11     3476.08     3281.09    102.67 o 
  -8   3  11      632.47      596.75     23.26 o 
  -7   3  11      810.41      830.05     33.46 o 
  -6   3  11      615.93      519.13     22.54 o 
  -5   3  11     3678.49     4328.00    154.86 o 
  -4   3  11     2230.31     2065.88     87.75 o 
  -3   3  11     2113.15     1818.68     90.17 o 
  -2   3  11       52.36       58.09      6.67 o 
  -1   3  11      149.73      145.12     15.51 o 
   0   3  11     1415.60     1351.13     50.07 o 
   1   3  11     2131.30     2176.90     65.62 o 
   2   3  11       22.58       64.09     14.83 o 
   3   3  11       20.76       28.30     20.77 o 
   4   3  11      187.66      259.39     17.70 o 
   5   3  11      894.96     1078.58     35.69 o 
   6   3  11     1185.32     1411.09     73.93 o 
   7   3  11        7.90        3.93     16.81 o 
   8   3  11       49.25       55.56     18.44 o 
   9   3  11      184.03      220.36     28.98 o 
  10   3  11       19.62       -3.07     24.54 o 
  11   3  11        5.67      -20.89     21.93 o 
  12   3  11      107.21       69.53     23.34 o 
  13   3  11      152.23      212.62     44.41 o 
 -17   4  11        6.19       14.25     21.69 o 
 -16   4  11      297.88      234.39     33.89 o 
 -15   4  11       11.93        2.59     17.37 o 
 -14   4  11       28.66       65.91     16.27 o 
 -13   4  11        4.07       24.32     15.04 o 
 -12   4  11      807.26      697.33     31.91 o 
 -11   4  11      602.77      539.04     27.18 o 
 -10   4  11     1305.86     1252.18     48.03 o 
  -9   4  11       89.90       84.52     10.61 o 
  -8   4  11      554.63      526.47     21.40 o 
  -7   4  11        1.74       -7.02      7.61 o 
  -6   4  11      100.58       76.84     12.71 o 
  -5   4  11     1005.51     1035.88     39.53 o 
  -4   4  11     1320.35     1248.22     41.90 o 
  -3   4  11      487.47      474.25     27.86 o 
  -2   4  11      416.33      605.02     56.17 o 
  -1   4  11        2.15       12.67     12.98 o 
   0   4  11      425.29      446.81     43.77 o 
   1   4  11       47.21       14.67     21.76 o 
   2   4  11      402.65      397.80     30.72 o 
   3   4  11     1233.69     1223.01     69.38 o 
   4   4  11       47.66       39.84     14.68 o 
   5   4  11        2.65       11.06     14.69 o 
   6   4  11       16.47       52.25     13.01 o 
   7   4  11      155.59      166.16     20.06 o 
   8   4  11      500.39      525.77     30.73 o 
   9   4  11      186.67      171.61     22.90 o 
  10   4  11       79.86       86.33     34.77 o 
  11   4  11       32.46       41.86     23.88 o 
  12   4  11      167.14      197.87     26.31 o 
 -17   5  11        5.99       26.38     23.06 o 
 -16   5  11      146.72      121.23     23.91 o 
 -15   5  11       14.59        5.31     18.10 o 
 -14   5  11      720.24      754.93     34.87 o 
 -13   5  11     1457.39     1480.89     57.54 o 
 -12   5  11      158.68      130.67     16.23 o 
 -11   5  11      453.52      445.14     22.91 o 
 -10   5  11     5839.16     6173.65    196.86 o 
  -9   5  11     2292.95     2340.58     87.09 o 
  -8   5  11       97.27      106.82     13.07 o 
  -7   5  11        2.96        7.34     10.37 o 
  -6   5  11     3215.89     2961.29    107.54 o 
  -5   5  11     1148.88     1174.61     45.47 o 
  -4   5  11      485.13      501.78     36.12 o 
  -3   5  11     5062.56     4975.65    251.16 o 
  -2   5  11       20.71       20.57     10.78 o 
  -1   5  11      515.22      423.49     28.37 o 
   0   5  11     2052.30     2041.02     85.38 o 
   1   5  11     7509.44     7514.12    303.00 o 
   2   5  11     1970.07     1885.75     70.52 o 
   3   5  11       25.15        6.51     11.97 o 
   4   5  11      973.33      997.71     52.89 o 
   5   5  11     2002.87     2302.19    159.17 o 
   6   5  11      425.26      486.33     26.70 o 
   7   5  11      466.63      521.22     29.59 o 
   8   5  11       46.60       23.94     20.09 o 
   9   5  11       40.96       34.47     21.95 o 
  10   5  11      264.96      269.31     26.79 o 
  11   5  11       76.72       48.64     25.23 o 
  12   5  11      112.24       71.44     26.44 o 
 -16   6  11        5.46       28.08     20.34 o 
 -15   6  11     1069.06     1276.43     59.71 o 
 -14   6  11      995.19     1078.55     47.20 o 
 -13   6  11       69.69       38.32     17.16 o 
 -12   6  11       63.23       50.80     19.02 o 
 -11   6  11      740.76      828.00     37.61 o 
 -10   6  11      319.79      339.48     27.07 o 
  -9   6  11     1012.78     1105.32     54.18 o 
  -8   6  11     2211.55     2428.05    107.36 o 
  -7   6  11      308.46      335.08     24.05 o 
  -6   6  11        1.73       14.28     19.92 o 
  -5   6  11     5061.12     5132.33    217.51 o 
  -4   6  11     8353.64     8089.22    340.81 o 
  -3   6  11      275.96      262.63     17.42 o 
  -2   6  11       75.43       62.38     12.68 o 
  -1   6  11     6039.22     5682.71    240.14 o 
   0   6  11    10819.41    10433.29    371.08 o 
   1   6  11       92.25      113.77     12.73 o 
   2   6  11      552.48      490.01     23.95 o 
   3   6  11        2.71        3.96     16.96 o 
   4   6  11     1567.64     1579.95     77.59 o 
   5   6  11      147.44      120.02     23.10 o 
   6   6  11      472.78      494.74     29.20 o 
   7   6  11      352.03      308.14     24.44 o 
   8   6  11       59.09       35.88     21.52 o 
   9   6  11      162.58      176.09     24.27 o 
  10   6  11     1052.60     1206.01     96.63 o 
  11   6  11       43.88       58.46     26.01 o 
 -15   7  11       32.99       27.63     24.50 o 
 -14   7  11      232.69      272.05     58.02 o 
 -13   7  11       41.65       58.38     24.28 o 
 -12   7  11       64.81       64.61     27.13 o 
 -11   7  11      273.68      209.48     25.06 o 
 -10   7  11        5.47       -4.10     18.96 o 
  -9   7  11     1360.94     1399.07     79.43 o 
  -8   7  11      220.62      247.02     23.53 o 
  -7   7  11      801.15      759.41     48.84 o 
  -6   7  11      117.26      102.90     17.64 o 
  -5   7  11      187.60      181.39     19.38 o 
  -4   7  11      110.19       84.24     15.90 o 
  -3   7  11     2341.23     2445.48    200.63 o 
  -2   7  11      213.38      230.56     18.01 o 
  -1   7  11      136.44      133.21     15.42 o 
   0   7  11      361.13      329.55     35.61 o 
   1   7  11      442.31      425.00     62.61 o 
   2   7  11      978.02     1031.27     68.26 o 
   3   7  11      201.84      191.53     21.65 o 
   4   7  11      744.30      752.42     35.01 o 
   5   7  11      435.90      403.59     24.76 o 
   6   7  11       17.59       11.66     17.69 o 
   7   7  11        1.78       -9.03     19.41 o 
   8   7  11      159.02      163.17     23.49 o 
   9   7  11      595.97      558.19     33.98 o 
  10   7  11      144.69      126.31     26.32 o 
 -14   8  11       30.94       48.51     27.36 o 
 -13   8  11       50.49       30.72     26.06 o 
 -12   8  11       35.19       49.17     24.38 o 
 -11   8  11      243.71      268.73     37.57 o 
 -10   8  11       21.48       11.51     21.35 o 
  -9   8  11       10.95       49.25     21.42 o 
  -8   8  11       27.27       26.22     20.66 o 
  -7   8  11      131.72      128.47     23.85 o 
  -6   8  11      154.37      185.08     21.85 o 
  -5   8  11     1568.83     1633.62     76.00 o 
  -4   8  11     1154.78     1199.47     58.69 o 
  -3   8  11       34.96       22.40     19.34 o 
  -2   8  11      309.28      295.87     27.25 o 
  -1   8  11       87.46       98.57     18.02 o 
   0   8  11     1580.94     1527.10     59.47 o 
   1   8  11       19.83       19.35     14.08 o 
   2   8  11      286.68      258.52     24.02 o 
   3   8  11      512.12      495.03     32.33 o 
   4   8  11       27.32       31.08     15.87 o 
   5   8  11      255.66      261.29     21.87 o 
   6   8  11      192.97      208.15     21.71 o 
   7   8  11      602.83      577.11     33.15 o 
   8   8  11       26.66       38.62     22.40 o 
   9   8  11      306.60      260.76     28.72 o 
 -13   9  11      123.22      172.42     46.21 o 
 -12   9  11        0.17       16.76     25.25 o 
 -11   9  11      129.26      159.30     27.35 o 
 -10   9  11     1897.52     2158.33     99.92 o 
  -9   9  11     1275.03     1416.47     70.18 o 
  -8   9  11       81.77      105.86     22.75 o 
  -7   9  11      121.38      129.39     22.71 o 
  -6   9  11      620.55      735.87     42.11 o 
  -5   9  11      468.39      534.61     33.84 o 
  -4   9  11       32.01       41.47     18.85 o 
  -3   9  11     2261.49     2337.90    153.60 o 
  -2   9  11       86.70       67.55     17.77 o 
  -1   9  11       37.87       24.43     15.79 o 
   0   9  11     1184.57     1135.83     56.12 o 
   1   9  11     1545.45     1397.15    106.55 o 
   2   9  11       90.99       72.09     26.12 o 
   3   9  11        0.01       34.94     21.40 o 
   4   9  11     1289.63     1257.43     89.74 o 
   5   9  11      777.33      798.76     52.40 o 
   6   9  11        4.16       -4.80     20.30 o 
   7   9  11      391.10      343.76     27.51 o 
   8   9  11       87.61       95.70     25.57 o 
 -11  10  11       57.80      117.00     45.18 o 
 -10  10  11      325.56      345.16     49.76 o 
  -9  10  11      300.66      449.37     50.36 o 
  -8  10  11      230.48      311.79     47.25 o 
  -7  10  11        8.64      -30.74     35.74 o 
  -6  10  11      142.16       84.54     22.75 o 
  -5  10  11      687.01      797.17     73.01 o 
  -4  10  11     1555.07     1585.08    145.09 o 
  -3  10  11       21.77       35.08     23.95 o 
  -2  10  11       30.46       40.93     18.69 o 
  -1  10  11      443.89      479.89     29.53 o 
   0  10  11      763.41      721.16     52.35 o 
   1  10  11        7.63      -25.77     25.77 o 
   2  10  11       37.51       46.55     22.33 o 
   3  10  11       90.76       62.68     23.78 o 
   4  10  11      360.02      357.79     31.77 o 
   5  10  11      149.06      118.24     27.36 o 
   6  10  11       25.08        7.64     27.91 o 
  -9  11  11       10.65       18.93     43.13 o 
  -8  11  11       29.82       64.73     41.92 o 
  -7  11  11      224.15      331.00     46.77 o 
  -6  11  11      156.52      109.60     41.34 o 
  -5  11  11       20.30       -4.13     53.45 o 
  -4  11  11      136.31      228.18     62.38 o 
  -3  11  11       85.09       91.72     30.39 o 
  -2  11  11      231.15      261.71     23.95 o 
  -1  11  11      501.18      516.35     39.30 o 
   0  11  11       42.85       29.38     28.69 o 
   1  11  11      284.71      299.53     42.92 o 
   2  11  11      899.84      900.25     60.88 o 
   3  11  11        2.87        4.44     24.57 o 
   4  11  11      366.73      310.63     64.63 o 
  -3  12  11      430.87      479.43     73.88 o 
  -2  12  11       45.73      113.95     59.00 o 
 -18   0  12      118.23       90.38     41.91 o 
 -17   0  12     1639.69     1622.42     87.11 o 
 -16   0  12      351.05      249.81     27.35 o 
 -15   0  12       22.25       18.31     29.76 o 
 -14   0  12      139.24      111.42     21.75 o 
 -13   0  12     5433.77     5138.77    248.81 o 
 -12   0  12      327.34      311.70     25.82 o 
 -11   0  12      144.93       78.45     28.48 o 
 -10   0  12      627.47      573.63     48.60 o 
  -9   0  12      147.54      134.29     10.85 o 
  -8   0  12      486.97      482.42     52.65 o 
  -7   0  12    11670.90    10920.34    436.33 o 
  -6   0  12    14748.87    14223.63    575.32 o 
  -5   0  12      769.14      790.98     34.70 o 
  -4   0  12     2729.93     2696.58     94.70 o 
  -3   0  12     8931.78     7962.44    380.08 o 
  -2   0  12    28550.51    28384.44   1349.44 o 
  -1   0  12      836.92      939.89     40.93 o 
   0   0  12     1310.98     1488.91     49.08 o 
   1   0  12     9309.37     9354.48    288.17 o 
   2   0  12     2182.07     2863.42    123.76 o 
   3   0  12     1084.55     1434.45     61.84 o 
   4   0  12       56.16      112.45     23.28 o 
   5   0  12     1995.94     2377.98    102.20 o 
   6   0  12     1124.61     1163.91     82.68 o 
   7   0  12     3318.16     3233.93    169.76 o 
   8   0  12     1804.62     2000.00    149.80 o 
   9   0  12       88.74      119.15     41.32 o 
  10   0  12      271.54      264.77     35.02 o 
  11   0  12      229.44      288.13     38.56 o 
  12   0  12      751.54      830.78     59.43 o 
  13   0  12      222.53      109.50     37.09 o 
 -18   1  12      495.34      482.36     31.81 o 
 -17   1  12        1.25      -20.92     23.26 o 
 -16   1  12      256.12      212.31     21.98 o 
 -15   1  12       43.77       37.69     15.10 o 
 -14   1  12      269.56      242.38     17.64 o 
 -13   1  12     1325.22     1209.19     46.06 o 
 -12   1  12     2457.87     2388.40     83.90 o 
 -11   1  12      162.72      159.48     18.46 o 
 -10   1  12      305.98      288.32     16.49 o 
  -9   1  12       14.45        8.86      7.24 o 
  -8   1  12     4530.67     4468.89    139.05 o 
  -7   1  12     3009.82     2839.15     88.31 o 
  -6   1  12       16.36       11.32      5.32 o 
  -5   1  12      542.85      544.58     22.68 o 
  -4   1  12     2033.42     1839.00     64.86 o 
  -3   1  12     1293.86     1240.15     40.46 o 
  -2   1  12     3281.13     3087.24     96.04 o 
  -1   1  12     7400.63     7466.81    196.84 o 
   0   1  12     2174.37     2340.50     74.93 o 
   1   1  12      138.33      121.46      7.06 o 
   2   1  12     5011.54     5749.08    165.25 o 
   3   1  12     1902.06     2004.38     59.48 o 
   4   1  12      492.84      677.69     28.57 o 
   5   1  12       92.16      118.84     12.86 o 
   6   1  12      469.53      504.35     27.04 o 
   7   1  12      900.66     1034.57     44.04 o 
   8   1  12       29.62        3.33     14.73 o 
   9   1  12       53.26       26.26     20.51 o 
  10   1  12      130.32       98.52     22.63 o 
  11   1  12       30.24       26.31     23.13 o 
  12   1  12       19.06       36.70     24.87 o 
  13   1  12      259.15      291.54     34.76 o 
 -18   2  12        4.70       -8.12     27.34 o 
 -17   2  12       10.22      -16.24     20.36 o 
 -16   2  12      160.82      163.16     21.38 o 
 -15   2  12        0.34       34.81     18.37 o 
 -14   2  12      328.66      282.43     22.13 o 
 -13   2  12        2.18      -12.52     12.52 o 
 -12   2  12        1.62        0.99     10.68 o 
 -11   2  12      333.27      328.18     15.88 o 
 -10   2  12       54.82       42.59      9.52 o 
  -9   2  12      544.96      567.12     22.73 o 
  -8   2  12       87.88       86.38      8.66 o 
  -7   2  12      221.31      227.75     11.04 o 
  -6   2  12     1061.41     1053.59     32.20 o 
  -5   2  12       47.38       68.74      6.60 o 
  -4   2  12       41.88       57.32      5.45 o 
  -3   2  12     3022.45     3156.72     90.83 o 
  -2   2  12     2794.38     3003.02     93.28 o 
  -1   2  12       13.74       33.40      5.67 o 
   0   2  12      559.52      595.57     22.19 o 
   1   2  12     1247.47     1462.38     64.79 o 
   2   2  12       21.58       49.42     12.90 o 
   3   2  12       64.18       51.34     11.40 o 
   4   2  12      618.41      762.14     32.38 o 
   5   2  12      368.53      480.43     21.63 o 
   6   2  12       60.74       85.72     15.83 o 
   7   2  12      256.48      239.23     21.59 o 
   8   2  12      114.95      128.81     16.93 o 
   9   2  12        9.09       46.45     17.09 o 
  10   2  12       77.25       94.26     20.92 o 
  11   2  12      162.54      136.92     30.32 o 
  12   2  12       72.59       82.99     31.13 o 
 -18   3  12      205.00      174.78     23.98 o 
 -17   3  12      126.72      157.20     23.48 o 
 -16   3  12      327.00      317.22     25.54 o 
 -15   3  12      155.55      125.47     20.85 o 
 -14   3  12      386.34      421.98     26.34 o 
 -13   3  12      212.25      157.40     19.76 o 
 -12   3  12     3816.79     3723.26    131.55 o 
 -11   3  12      186.47      268.95     17.19 o 
 -10   3  12       43.00       46.45     10.59 o 
  -9   3  12      452.78      429.42     16.06 o 
  -8   3  12     5933.04     5975.64    189.15 o 
  -7   3  12     4969.84     5009.23    157.90 o 
  -6   3  12      310.36      261.48     13.63 o 
  -5   3  12     2229.46     2432.03     88.35 o 
  -4   3  12     1046.81      962.64     42.64 o 
  -3   3  12     1201.44     1100.52     40.62 o 
  -2   3  12     7034.34     7311.60    294.92 o 
  -1   3  12     7901.01     7538.63    236.65 o 
   0   3  12       15.89        6.42      7.27 o 
   1   3  12     1380.19     1590.77     47.16 o 
   2   3  12     3650.99     4152.74    144.65 o 
   3   3  12     8983.96    10672.89    431.79 o 
   4   3  12      254.18      312.73     14.65 o 
   5   3  12      207.73      244.69     15.64 o 
   6   3  12      635.42      813.57     38.62 o 
   7   3  12      970.70     1205.33     63.15 o 
   8   3  12        7.94       37.73     19.39 o 
   9   3  12      337.09      375.09     32.87 o 
  10   3  12        0.59        1.42     20.56 o 
  11   3  12        0.12       -4.46     22.16 o 
  12   3  12       85.56       89.07     30.99 o 
 -17   4  12     1152.10     1191.14     62.37 o 
 -16   4  12      407.62      369.01     53.24 o 
 -15   4  12      280.97      271.13     23.77 o 
 -14   4  12      214.44      222.49     19.32 o 
 -13   4  12     1941.57     2012.36     74.82 o 
 -12   4  12      362.74      402.13     22.05 o 
 -11   4  12     1332.68     1431.10     54.67 o 
 -10   4  12     1006.17     1100.85     39.57 o 
  -9   4  12      566.38      636.08     26.90 o 
  -8   4  12       19.79       16.77     10.19 o 
  -7   4  12     5954.82     5843.12    208.46 o 
  -6   4  12     6493.13     6213.83    221.24 o 
  -5   4  12        5.02        9.35      8.50 o 
  -4   4  12      361.92      385.70     27.80 o 
  -3   4  12    12049.26    11099.19    635.35 o 
  -2   4  12     8512.17     7653.05    413.02 o 
  -1   4  12      447.97      457.09     43.46 o 
   0   4  12       20.18        4.50     25.73 o 
   1   4  12     3929.04     3634.70    283.13 o 
   2   4  12     1216.73     1160.68    141.09 o 
   3   4  12     1038.39     1165.20     56.43 o 
   4   4  12      161.57      154.99     16.23 o 
   5   4  12      461.52      507.29     38.44 o 
   6   4  12      788.57      766.92     36.14 o 
   7   4  12     1741.95     1868.02     74.82 o 
   8   4  12     4133.95     4767.32    246.89 o 
   9   4  12        1.19       13.90     21.22 o 
  10   4  12       36.05       42.07     23.00 o 
  11   4  12      109.59      169.97     25.33 o 
  12   4  12      146.47      188.25     27.33 o 
 -17   5  12       23.93       41.30     22.97 o 
 -16   5  12      136.93      101.02     22.94 o 
 -15   5  12      194.35      199.66     20.37 o 
 -14   5  12       22.85       11.77     16.81 o 
 -13   5  12       11.37       29.81     15.93 o 
 -12   5  12     1576.13     1539.34     66.89 o 
 -11   5  12      109.39      126.61     14.14 o 
 -10   5  12      326.28      345.85     20.82 o 
  -9   5  12       13.22      -12.26     14.22 o 
  -8   5  12       68.51       70.78     12.31 o 
  -7   5  12     2596.24     2669.05     97.71 o 
  -6   5  12      192.13      262.39     18.28 o 
  -5   5  12        3.18       -8.03     12.40 o 
  -4   5  12     1895.94     1827.04     96.08 o 
  -3   5  12     1488.44     1328.40     72.00 o 
  -2   5  12       90.95       85.72     14.17 o 
  -1   5  12      668.44      561.96     75.36 o 
   0   5  12      339.50      360.59     37.31 o 
   1   5  12       15.52       21.72     11.58 o 
   2   5  12      903.76      925.36     34.15 o 
   3   5  12       15.06       15.72     14.40 o 
   4   5  12       82.97      100.74     15.27 o 
   5   5  12       59.97       40.49     15.96 o 
   6   5  12     1022.98     1069.86     49.42 o 
   7   5  12        7.70        4.64     27.08 o 
   8   5  12       16.72        3.56     20.53 o 
   9   5  12       14.23       53.19     22.06 o 
  10   5  12        3.09       32.73     23.72 o 
  11   5  12      218.51      192.36     27.72 o 
 -16   6  12       27.07       51.81     24.04 o 
 -15   6  12       18.63      -12.44     19.10 o 
 -14   6  12      643.69      563.05     29.86 o 
 -13   6  12      258.10      286.13     25.40 o 
 -12   6  12      100.19      131.03     25.67 o 
 -11   6  12      361.76      423.40     25.08 o 
 -10   6  12       22.84        2.01     18.55 o 
  -9   6  12      130.64      108.01     18.85 o 
  -8   6  12       94.12       86.84     18.72 o 
  -7   6  12      846.55      829.12     54.30 o 
  -6   6  12     4015.73     4118.55    176.17 o 
  -5   6  12       19.18       31.84     14.97 o 
  -4   6  12      130.61      103.51     18.70 o 
  -3   6  12     3309.41     3332.43    171.95 o 
  -2   6  12     4874.12     4607.96    195.71 o 
  -1   6  12      859.55      803.76     42.64 o 
   0   6  12      635.56      573.55     26.41 o 
   1   6  12      910.71      804.63     50.86 o 
   2   6  12       51.42       48.70     17.11 o 
   3   6  12       12.76        8.79     13.84 o 
   4   6  12      115.69      103.79     16.43 o 
   5   6  12      236.85      227.27     20.52 o 
   6   6  12      155.70      134.44     19.38 o 
   7   6  12      425.69      390.03     27.11 o 
   8   6  12       53.04       60.54     21.56 o 
   9   6  12        3.18       21.89     25.14 o 
  10   6  12      591.14      590.07     35.65 o 
  11   6  12      204.13      181.37     47.54 o 
 -15   7  12      327.74      379.48     28.37 o 
 -14   7  12       81.01       76.74     26.80 o 
 -13   7  12        5.36       15.28     23.85 o 
 -12   7  12     1610.00     1907.61     89.34 o 
 -11   7  12     1046.48     1205.96     80.28 o 
 -10   7  12        0.27      -14.62     19.20 o 
  -9   7  12      913.66      935.91     49.03 o 
  -8   7  12     1526.20     1695.23     78.67 o 
  -7   7  12     1993.73     1937.12     88.26 o 
  -6   7  12       20.65       26.90     16.61 o 
  -5   7  12     1978.88     2018.83     90.42 o 
  -4   7  12     1115.55     1207.82     69.43 o 
  -3   7  12     1135.38     1120.86     64.57 o 
  -2   7  12     2140.97     2134.55     93.40 o 
  -1   7  12      326.03      377.61     31.70 o 
   0   7  12      214.57      218.05     16.68 o 
   1   7  12      504.18      488.79     24.50 o 
   2   7  12     3405.82     3291.33    142.93 o 
   3   7  12     2251.92     2214.79    129.50 o 
   4   7  12      108.73      155.30     17.86 o 
   5   7  12      123.87      121.76     18.85 o 
   6   7  12      192.85      222.77     22.64 o 
   7   7  12      735.83      738.25     37.12 o 
   8   7  12      158.42      144.81     23.90 o 
   9   7  12      880.38      853.46     43.11 o 
  10   7  12      197.56      210.74     28.20 o 
 -14   8  12       38.32       70.42     27.54 o 
 -13   8  12      367.39      473.32     36.26 o 
 -12   8  12       45.81       38.93     24.64 o 
 -11   8  12      741.93      779.56     46.19 o 
 -10   8  12      911.45     1011.46     54.43 o 
  -9   8  12      353.54      409.17     31.39 o 
  -8   8  12      541.37      604.68     63.20 o 
  -7   8  12     2135.17     2430.36    108.28 o 
  -6   8  12      718.56      895.21     73.69 o 
  -5   8  12       12.30       18.37     18.32 o 
  -4   8  12        6.91       26.95     20.26 o 
  -3   8  12     2509.90     2440.21    128.90 o 
  -2   8  12     3492.58     3410.82    176.58 o 
  -1   8  12       56.83       62.02     15.93 o 
   0   8  12      807.27      745.25     33.43 o 
   1   8  12     1804.53     1766.29     67.73 o 
   2   8  12     1248.73     1249.94     60.56 o 
   3   8  12      907.86      872.18     56.02 o 
   4   8  12      991.78      902.33     66.00 o 
   5   8  12      251.57      217.01     25.97 o 
   6   8  12       88.61       81.70     21.11 o 
   7   8  12     1052.21     1079.54     50.12 o 
   8   8  12      630.01      669.54     50.21 o 
   9   8  12      147.47      141.79     29.10 o 
 -13   9  12      388.91      465.19     37.85 o 
 -12   9  12      105.00      139.70     27.22 o 
 -11   9  12       75.51       95.36     32.56 o 
 -10   9  12      113.32      119.54     25.94 o 
  -9   9  12      307.90      333.00     30.17 o 
  -8   9  12      119.28      202.08     58.59 o 
  -7   9  12      142.93      142.08     23.87 o 
  -6   9  12       65.95       68.98     21.31 o 
  -5   9  12      321.38      312.01     26.35 o 
  -4   9  12      857.61      860.03     72.49 o 
  -3   9  12      381.41      364.88     46.49 o 
  -2   9  12      369.31      349.55     39.16 o 
  -1   9  12        0.93      -18.70     18.70 o 
   0   9  12     1276.29     1288.81     76.10 o 
   1   9  12      122.56      120.09     22.02 o 
   2   9  12      163.82      159.94     22.61 o 
   3   9  12      287.17      282.49     26.59 o 
   4   9  12      246.02      223.83     20.70 o 
   5   9  12       49.55       73.98     20.05 o 
   6   9  12       79.23       47.69     29.29 o 
   7   9  12      240.75      232.77     26.04 o 
 -11  10  12       48.16       42.76     44.27 o 
 -10  10  12        1.99       52.95     43.57 o 
  -9  10  12       10.15        7.57     24.06 o 
  -8  10  12        5.81        1.23     23.06 o 
  -7  10  12      569.16      633.63     40.33 o 
  -6  10  12      888.56     1043.71     55.86 o 
  -5  10  12      329.12      392.56     35.52 o 
  -4  10  12        5.01      -23.69     23.69 o 
  -3  10  12     1246.70     1395.32     64.40 o 
  -2  10  12      401.94      389.21     27.33 o 
  -1  10  12      120.04      148.87     19.58 o 
   0  10  12        6.87        5.18     17.45 o 
   1  10  12      256.71      266.71     38.42 o 
   2  10  12       14.41      -22.78     22.78 o 
   3  10  12       25.93        4.01     24.49 o 
   4  10  12      898.92      775.55     46.40 o 
   5  10  12       76.71       27.78     27.26 o 
  -8  11  12      670.65      817.39     68.04 o 
  -7  11  12      751.83      897.29     70.61 o 
  -6  11  12       90.84       66.26     41.35 o 
  -5  11  12       59.41      -39.25     52.41 o 
  -4  11  12      127.68      142.87     22.71 o 
  -3  11  12      262.22      253.96     25.05 o 
  -2  11  12      238.91      294.96     93.81 o 
  -1  11  12      545.45      587.11     56.15 o 
   0  11  12      358.64      430.63     41.22 o 
   1  11  12        0.11      -29.41     29.41 o 
   2  11  12      421.46      357.06     39.50 o 
   3  11  12      286.33      301.57     38.97 o 
 -18   1  13      192.70      178.99     33.45 o 
 -17   1  13        2.00       36.94     20.40 o 
 -16   1  13      644.29      706.10     32.03 o 
 -15   1  13       50.31       28.98     15.02 o 
 -14   1  13     1790.95     1636.66     60.26 o 
 -13   1  13       65.12       46.79     13.29 o 
 -12   1  13     1233.55     1225.47     46.50 o 
 -11   1  13     1590.72     1441.26     52.79 o 
 -10   1  13     6854.39     6467.48    185.82 o 
  -9   1  13     5046.14     4966.50    142.37 o 
  -8   1  13      266.94      272.33     12.47 o 
  -7   1  13      187.41      157.59     12.20 o 
  -6   1  13     4798.38     4638.76    161.01 o 
  -5   1  13     5967.76     5807.77    203.52 o 
  -4   1  13      427.93      302.73     12.54 o 
  -3   1  13      621.01      518.45     21.45 o 
  -2   1  13     1703.87     1915.88     55.02 o 
  -1   1  13       20.87       23.42      5.20 o 
   0   1  13    14052.27    14916.61    364.10 o 
   1   1  13     2280.24     2312.15     62.27 o 
   2   1  13       33.36       70.51      8.22 o 
   3   1  13     2825.46     3317.43     96.55 o 
   4   1  13     5690.03     6511.88    206.98 o 
   5   1  13      209.79      234.05     20.65 o 
   6   1  13     1102.23     1210.51     44.53 o 
   7   1  13      696.84      761.11     38.98 o 
   8   1  13       54.89       84.65     19.71 o 
   9   1  13        0.92        1.64     21.30 o 
  10   1  13       62.68       62.13     22.95 o 
  11   1  13     1542.22     1729.53     72.06 o 
  12   1  13       49.40       61.53     30.78 o 
 -18   2  13      129.50      162.86     23.84 o 
 -17   2  13       57.17       37.36     20.62 o 
 -16   2  13       43.06       64.44     19.31 o 
 -15   2  13     2030.48     1914.04     80.50 o 
 -14   2  13      357.41      322.46     23.27 o 
 -13   2  13     1213.08     1014.52     40.30 o 
 -12   2  13      255.85      231.72     15.74 o 
 -11   2  13     3338.52     3157.36     92.37 o 
 -10   2  13      358.55      355.60     20.18 o 
  -9   2  13     3470.54     3171.19    101.36 o 
  -8   2  13     2234.90     2048.27     66.57 o 
  -7   2  13       69.91       56.62      7.08 o 
  -6   2  13     1059.37     1111.02     50.39 o 
  -5   2  13    19319.97    18452.32    526.10 o 
  -4   2  13    19810.06    19526.29    556.04 o 
  -3   2  13       97.42       96.08      7.35 o 
  -2   2  13      922.22      830.69     28.03 o 
  -1   2  13     9818.80     9443.25    297.58 o 
   0   2  13      551.76      482.51     22.17 o 
   1   2  13     1080.85     1089.91     34.08 o 
   2   2  13     3628.74     3722.55    107.69 o 
   3   2  13      463.09      601.41     34.66 o 
   4   2  13        2.14       -3.87      9.54 o 
   5   2  13     3132.69     3637.87    117.70 o 
   6   2  13     2114.22     2354.79     78.63 o 
   7   2  13      156.53      185.74     17.57 o 
   8   2  13        0.64       27.50     16.54 o 
   9   2  13      774.72      843.54     84.67 o 
  10   2  13      267.01      368.67     55.82 o 
  11   2  13      238.25      301.27     34.61 o 
  12   2  13       10.04       33.20     30.81 o 
 -18   3  13      117.34      102.32     23.31 o 
 -17   3  13       99.61      104.37     22.27 o 
 -16   3  13       36.39       91.91     26.50 o 
 -15   3  13       57.86       44.67     22.75 o 
 -14   3  13      755.95      767.73     38.32 o 
 -13   3  13        7.43      -14.09     14.09 o 
 -12   3  13       52.73       53.31     13.84 o 
 -11   3  13       12.69       26.11     11.26 o 
 -10   3  13     5566.69     5386.18    155.64 o 
  -9   3  13      585.00      613.20     21.82 o 
  -8   3  13      966.82      930.81     32.92 o 
  -7   3  13     1066.44     1021.34     35.24 o 
  -6   3  13     2517.01     2419.22     77.94 o 
  -5   3  13        7.46       10.09      6.59 o 
  -4   3  13     1004.93      978.16     37.27 o 
  -3   3  13      497.35      574.99     50.01 o 
  -2   3  13      500.07      457.26     25.42 o 
  -1   3  13        4.96        0.94      4.61 o 
   0   3  13     3563.84     3395.89    108.35 o 
   1   3  13     3937.82     4233.39    121.72 o 
   2   3  13        4.86        3.29      8.64 o 
   3   3  13     1656.56     1934.48     64.58 o 
   4   3  13     6526.41     7336.56    235.91 o 
   5   3  13      230.46      285.13     20.90 o 
   6   3  13      228.72      237.14     20.51 o 
   7   3  13        3.10       -6.72     17.90 o 
   8   3  13      129.79      134.27     21.27 o 
   9   3  13       16.15       27.27     20.81 o 
  10   3  13      967.19      937.97     62.33 o 
  11   3  13       78.48       54.39     23.09 o 
  12   3  13      416.79      417.94     38.38 o 
 -17   4  13      141.65      126.60     23.46 o 
 -16   4  13      116.06      111.28     32.46 o 
 -15   4  13        2.76      -19.19     19.19 o 
 -14   4  13        6.44       11.64     16.11 o 
 -13   4  13       62.84       64.19     15.31 o 
 -12   4  13        7.44        1.29     12.76 o 
 -11   4  13      222.65      221.44     15.03 o 
 -10   4  13      537.10      557.34     22.90 o 
  -9   4  13     3735.68     3726.70    119.23 o 
  -8   4  13       12.42        8.27     10.96 o 
  -7   4  13      130.58      140.36     22.89 o 
  -6   4  13     1373.65     1443.51     63.95 o 
  -5   4  13      809.41      892.55     48.93 o 
  -4   4  13       36.22       16.35      8.79 o 
  -3   4  13     1727.09     1765.24    142.18 o 
  -2   4  13      395.21      365.18     27.13 o 
  -1   4  13      259.80      225.17     22.37 o 
   0   4  13      191.26      195.67     22.79 o 
   1   4  13        7.13      -15.36     15.36 o 
   2   4  13       15.98        0.56     10.08 o 
   3   4  13        5.42       11.99     13.39 o 
   4   4  13      701.49      633.73     30.55 o 
   5   4  13      936.88     1019.13     99.47 o 
   6   4  13      536.06      592.63     42.60 o 
   7   4  13      168.10      237.49     39.85 o 
   8   4  13       17.56       51.05     20.53 o 
   9   4  13        0.59       -9.74     21.57 o 
  10   4  13       90.79       80.22     23.84 o 
  11   4  13        8.57       16.25     24.43 o 
 -17   5  13       46.66       87.94     24.12 o 
 -16   5  13      788.16      884.10     50.43 o 
 -15   5  13      219.18      215.19     21.35 o 
 -14   5  13      999.28     1051.94     45.15 o 
 -13   5  13       41.74       43.30     15.06 o 
 -12   5  13       26.82       25.82     13.68 o 
 -11   5  13     2010.81     1966.69     66.28 o 
 -10   5  13     3905.20     4002.33    145.76 o 
  -9   5  13     1384.14     1462.30     56.93 o 
  -8   5  13      533.40      472.45     23.20 o 
  -7   5  13        9.83       10.69     14.56 o 
  -6   5  13     2776.78     2769.97    119.73 o 
  -5   5  13     2629.10     2689.49    182.29 o 
  -4   5  13      943.38      910.88     65.61 o 
  -3   5  13     1774.65     1672.05     73.32 o 
  -2   5  13      481.58      437.09     24.93 o 
  -1   5  13     2769.15     2655.43    113.98 o 
   0   5  13     6132.56     6054.63    215.14 o 
   1   5  13     6870.91     7075.17    252.47 o 
   2   5  13       27.10       28.43     11.10 o 
   3   5  13      225.74      257.90     18.40 o 
   4   5  13     4111.51     4270.28    155.67 o 
   5   5  13      639.49      642.64     31.74 o 
   6   5  13      141.76      149.29     19.96 o 
   7   5  13      178.52      190.90     21.99 o 
   8   5  13        8.72        0.89     20.94 o 
   9   5  13       10.67       13.83     22.40 o 
  10   5  13      240.72      257.34     27.24 o 
  11   5  13      540.53      544.86     35.32 o 
 -16   6  13       84.33       99.90     23.63 o 
 -15   6  13     1047.22     1207.86     47.06 o 
 -14   6  13      305.08      350.21     23.81 o 
 -13   6  13      217.37      179.79     25.59 o 
 -12   6  13       43.11       47.32     32.26 o 
 -11   6  13     2553.86     2655.15    117.99 o 
 -10   6  13       16.16       30.08     19.30 o 
  -9   6  13     2516.67     2649.00    116.67 o 
  -8   6  13       66.94       55.24     17.97 o 
  -7   6  13       45.39       33.78     16.59 o 
  -6   6  13       32.30      -19.48     19.48 o 
  -5   6  13     7406.00     7393.22    310.58 o 
  -4   6  13     6213.62     6149.34    310.90 o 
  -3   6  13      402.56      370.48     27.89 o 
  -2   6  13       33.72       21.33     12.93 o 
  -1   6  13     3006.33     2782.16    120.04 o 
   0   6  13     2642.48     2556.73     94.03 o 
   1   6  13      889.43      872.36     37.38 o 
   2   6  13        7.10        2.36     17.70 o 
   3   6  13      227.68      253.34     25.46 o 
   4   6  13        2.28      -15.09     15.09 o 
   5   6  13     1501.02     1646.94     85.28 o 
   6   6  13      530.54      521.22     45.25 o 
   7   6  13        0.82       49.31     20.56 o 
   8   6  13       27.56       38.88     21.98 o 
   9   6  13      178.14      256.22     27.42 o 
  10   6  13       90.36      126.65     26.10 o 
 -15   7  13        5.65       -6.49     21.74 o 
 -14   7  13      169.45      195.60     29.08 o 
 -13   7  13       10.03       30.26     25.06 o 
 -12   7  13      226.47      178.88     26.43 o 
 -11   7  13       57.10       34.05     34.15 o 
 -10   7  13      191.66      195.71     23.67 o 
  -9   7  13       51.11       40.90     20.35 o 
  -8   7  13      302.21      307.73     25.63 o 
  -7   7  13       11.46       17.93     18.80 o 
  -6   7  13     1976.43     2038.53     91.79 o 
  -5   7  13        7.12       -4.11     17.28 o 
  -4   7  13      694.67      749.28     98.48 o 
  -3   7  13      379.22      378.08     29.99 o 
  -2   7  13     1234.28     1264.40     79.70 o 
  -1   7  13       53.04       44.15     12.87 o 
   0   7  13      467.32      410.04     41.26 o 
   1   7  13     2195.80     2006.20     75.76 o 
   2   7  13       58.56       70.01     20.37 o 
   3   7  13        0.87       -9.46     15.21 o 
   4   7  13      719.33      668.56     33.19 o 
   5   7  13      126.42      125.89     19.84 o 
   6   7  13       29.89       38.42     20.00 o 
   7   7  13        1.32      -16.95     24.04 o 
   8   7  13       83.54       75.10     23.36 o 
   9   7  13       96.94      150.84     29.79 o 
 -14   8  13        1.33      -10.57     26.82 o 
 -13   8  13        8.71      -32.89     32.89 o 
 -12   8  13      326.83      375.03     33.07 o 
 -11   8  13       74.70       76.40     23.31 o 
 -10   8  13      123.69      136.09     24.68 o 
  -9   8  13      736.18      839.12     46.87 o 
  -8   8  13      222.40      242.99     26.24 o 
  -7   8  13      102.83       87.23     22.99 o 
  -6   8  13      371.81      464.54     31.12 o 
  -5   8  13      574.99      681.18     65.95 o 
  -4   8  13      812.85      814.19     51.66 o 
  -3   8  13      153.09      169.86     29.61 o 
  -2   8  13        3.84      -13.27     18.61 o 
  -1   8  13       73.10       42.08     16.06 o 
   0   8  13      434.25      389.49     22.32 o 
   1   8  13      195.41      188.23     17.47 o 
   2   8  13       86.96       49.47     21.23 o 
   3   8  13      122.99      103.84     17.30 o 
   4   8  13       88.16       75.93     18.47 o 
   5   8  13      816.89      789.83     38.72 o 
   6   8  13      529.78      540.92     31.60 o 
   7   8  13      316.04      263.75     26.52 o 
   8   8  13       20.33        0.15     24.01 o 
 -13   9  13        3.20        8.92     26.75 o 
 -12   9  13       83.73       44.29     27.10 o 
 -11   9  13      200.62      260.03     30.68 o 
 -10   9  13     1052.92     1259.74     65.94 o 
  -9   9  13      996.75     1231.85     72.01 o 
  -8   9  13       56.20       51.45     23.62 o 
  -7   9  13        7.89       -3.99     21.31 o 
  -6   9  13     1484.96     1673.65     78.86 o 
  -5   9  13      109.11      155.09     28.18 o 
  -4   9  13      312.50      380.42     33.89 o 
  -3   9  13      732.06      796.92     51.19 o 
  -2   9  13       36.49       49.96     30.60 o 
  -1   9  13      686.69      621.52     78.30 o 
   0   9  13     2891.64     2748.17    133.81 o 
   1   9  13     2772.37     2722.60    121.00 o 
   2   9  13      150.27      179.45     25.34 o 
   3   9  13       79.56       44.70     24.39 o 
   4   9  13      192.15      183.58     21.17 o 
   5   9  13     1259.55     1240.89     55.15 o 
   6   9  13       20.35       31.29     21.53 o 
   7   9  13        2.56       -0.29     22.99 o 
 -11  10  13      201.18      217.33     78.64 o 
 -10  10  13      165.16      160.58     28.26 o 
  -9  10  13      255.24      305.41     38.49 o 
  -8  10  13       17.72       12.04     23.62 o 
  -7  10  13       58.61       84.10     24.41 o 
  -6  10  13        8.78       -0.18     31.38 o 
  -5  10  13     1178.71     1307.45     83.09 o 
  -4  10  13      221.11      220.95     42.57 o 
  -3  10  13       63.12       81.84     20.68 o 
  -2  10  13        0.42      -19.06     19.06 o 
  -1  10  13      790.68      842.46     44.17 o 
   0  10  13      255.58      279.47     24.92 o 
   1  10  13      326.80      283.97     34.55 o 
   2  10  13      112.80      114.99     30.67 o 
   3  10  13      488.65      550.87     37.99 o 
   4  10  13       17.39       33.86     27.53 o 
   5  10  13      520.73      473.65     30.52 o 
  -8  11  13        9.07       -8.99     42.89 o 
  -7  11  13       32.54       42.15     44.79 o 
  -6  11  13      472.90      629.97     87.67 o 
  -5  11  13      196.32      236.34     31.47 o 
  -4  11  13      145.88      121.75     26.09 o 
  -3  11  13       98.77       72.75     22.28 o 
  -2  11  13      747.47      798.45     43.81 o 
  -1  11  13      154.51      151.51     23.17 o 
   0  11  13      135.94      168.44     34.84 o 
   1  11  13       50.49       28.26     32.60 o 
   2  11  13       50.06       96.67     33.76 o 
 -18   0  14      183.84      185.31     44.57 o 
 -17   0  14     1751.22     1661.11     87.66 o 
 -16   0  14      455.66      445.70     34.13 o 
 -15   0  14       34.75       22.37     47.08 o 
 -14   0  14     1719.52     1738.30    100.80 o 
 -13   0  14     4572.57     4412.11    214.35 o 
 -12   0  14       21.84       -8.00     18.18 o 
 -11   0  14     1044.08     1017.79     56.11 o 
 -10   0  14      552.26      574.39     34.86 o 
  -9   0  14     4066.75     4170.03    282.74 o 
  -8   0  14      318.37      236.45     25.92 o 
  -7   0  14    19730.05    19018.76    767.20 o 
  -6   0  14     4827.76     4811.95    196.44 o 
  -5   0  14     1060.86      997.99     41.66 o 
  -4   0  14    17845.31    17769.78    692.32 o 
  -3   0  14    24810.13    23306.63    807.64 o 
  -2   0  14     3645.31     3374.09    118.52 o 
  -1   0  14       15.23       19.46      6.83 o 
   0   0  14      222.09      217.06     10.41 o 
   1   0  14     1793.66     1911.88     60.83 o 
   2   0  14       61.05       66.89      9.46 o 
   3   0  14    17734.82    19787.67    800.98 o 
   4   0  14     7659.88     8488.49    856.05 o 
   5   0  14     2730.16     2902.96    155.57 o 
   6   0  14       38.17       46.81     22.63 o 
   7   0  14     3249.44     3318.11    232.08 o 
   8   0  14      589.09      616.21     55.12 o 
   9   0  14       13.73        0.21     30.44 o 
  10   0  14       23.23       -5.63     30.58 o 
  11   0  14       28.05       48.41     35.77 o 
  12   0  14       63.42       83.14     38.56 o 
 -18   1  14        9.61       33.45     21.53 o 
 -17   1  14       27.05       43.46     21.20 o 
 -16   1  14      311.55      273.81     20.18 o 
 -15   1  14       30.70       23.64     15.48 o 
 -14   1  14      211.43      233.89     17.68 o 
 -13   1  14       25.92        9.22     13.45 o 
 -12   1  14     3027.69     2869.47    100.04 o 
 -11   1  14     4608.02     4392.89    150.39 o 
 -10   1  14       14.13        8.51     10.83 o 
  -9   1  14      707.40      670.76     23.22 o 
  -8   1  14     8205.54     7747.51    268.41 o 
  -7   1  14        5.15       -9.27      9.27 o 
  -6   1  14       12.90       16.80      8.29 o 
  -5   1  14      845.62      971.82     32.87 o 
  -4   1  14      550.43      589.97     28.33 o 
  -3   1  14       34.60       41.89      9.75 o 
  -2   1  14    12060.26    11675.70    333.49 o 
  -1   1  14     1138.45     1149.80     35.16 o 
   0   1  14      741.02      781.04     21.60 o 
   1   1  14      356.24      303.55     11.59 o 
   2   1  14     5436.57     5579.95    159.93 o 
   3   1  14      975.50     1067.32     42.58 o 
   4   1  14      689.08      739.41     42.59 o 
   5   1  14       98.48      123.69     13.89 o 
   6   1  14      859.95     1038.64     43.37 o 
   7   1  14       19.34       41.19     18.81 o 
   8   1  14      134.57      134.72     22.08 o 
   9   1  14      122.63      127.77     23.16 o 
  10   1  14      387.00      405.32     29.91 o 
  11   1  14       14.95      -30.17     30.17 o 
  12   1  14       34.94       46.80     31.32 o 
 -18   2  14      224.65      233.91     32.64 o 
 -17   2  14       27.14       29.32     20.23 o 
 -16   2  14        8.14       20.66     19.82 o 
 -15   2  14      127.83      131.39     20.42 o 
 -14   2  14        2.14      -16.26     16.26 o 
 -13   2  14       78.29       77.43     20.38 o 
 -12   2  14        0.04       -5.54     11.94 o 
 -11   2  14        7.95        8.82      9.25 o 
 -10   2  14     1550.52     1518.60     46.13 o 
  -9   2  14      232.72      248.32     11.94 o 
  -8   2  14      221.47      208.93     10.52 o 
  -7   2  14       37.40       38.03      7.89 o 
  -6   2  14       19.45       19.22     10.90 o 
  -5   2  14      977.86     1036.28     31.83 o 
  -4   2  14      370.94      415.31     15.01 o 
  -3   2  14      266.50      269.35     11.57 o 
  -2   2  14        3.27       10.25      5.83 o 
  -1   2  14       77.27       71.12      6.72 o 
   0   2  14       13.63       38.14     12.31 o 
   1   2  14      453.09      455.03     15.80 o 
   2   2  14      935.77     1067.94     34.20 o 
   3   2  14      226.66      240.26     13.59 o 
   4   2  14       83.44       99.90     11.44 o 
   5   2  14      100.55      128.44     14.89 o 
   6   2  14      184.44      214.69     17.44 o 
   7   2  14       41.83       17.88     17.87 o 
   8   2  14      100.91      111.44     29.49 o 
   9   2  14       19.92        9.08     26.41 o 
  10   2  14        8.62      -27.74     27.74 o 
  11   2  14        8.31        0.70     38.83 o 
 -18   3  14       66.64       54.68     22.58 o 
 -17   3  14      309.47      280.35     25.88 o 
 -16   3  14      349.60      335.00     26.13 o 
 -15   3  14      150.59      174.44     21.69 o 
 -14   3  14        2.39      -16.84     16.95 o 
 -13   3  14      632.39      659.81     44.83 o 
 -12   3  14     5550.69     5403.53    172.32 o 
 -11   3  14     3290.99     2996.55     97.28 o 
 -10   3  14        6.22       -3.19      8.75 o 
  -9   3  14      758.04      783.96     26.52 o 
  -8   3  14     8135.99     8071.90    254.22 o 
  -7   3  14      682.71      683.24     32.34 o 
  -6   3  14      687.09      646.82     26.56 o 
  -5   3  14       23.65       25.28      7.48 o 
  -4   3  14      456.06      380.85     28.02 o 
  -3   3  14     6295.42     6691.71    232.09 o 
  -2   3  14     6127.29     5929.07    187.33 o 
  -1   3  14     5864.85     5898.87    186.65 o 
   0   3  14      308.50      347.56     19.67 o 
   1   3  14      438.15      468.95     19.87 o 
   2   3  14     4402.58     4747.54    151.34 o 
   3   3  14     2097.27     2308.58     86.72 o 
   4   3  14      171.09      198.81     15.97 o 
   5   3  14        9.28       18.83     12.86 o 
   6   3  14       91.74      142.76     19.46 o 
   7   3  14       10.28        0.96     18.60 o 
   8   3  14      348.65      353.26     35.65 o 
   9   3  14      126.21      114.87     22.74 o 
  10   3  14       76.42       58.14     34.58 o 
  11   3  14        2.14       16.66     30.46 o 
 -17   4  14      972.03     1109.93     90.55 o 
 -16   4  14      248.85      204.60     23.30 o 
 -15   4  14      247.60      221.36     22.73 o 
 -14   4  14      797.59      785.28     40.54 o 
 -13   4  14     3009.15     3029.98     99.22 o 
 -12   4  14      120.17      151.06     14.66 o 
 -11   4  14      933.69      849.07     46.02 o 
 -10   4  14      115.43       87.94     11.83 o 
  -9   4  14     1928.20     1846.53     61.30 o 
  -8   4  14      932.40      945.31     38.70 o 
  -7   4  14    10828.90    10977.23    388.17 o 
  -6   4  14     1714.73     1664.68     95.35 o 
  -5   4  14      293.29      277.54     34.61 o 
  -4   4  14     3365.30     3068.35    238.99 o 
  -3   4  14    12119.48    10916.32    833.73 o 
  -2   4  14     2524.78     2133.12    142.38 o 
  -1   4  14       78.04       93.14     18.63 o 
   0   4  14      517.23      495.60     23.62 o 
   1   4  14     1316.02     1280.40     44.17 o 
   2   4  14      630.30      689.48     37.63 o 
   3   4  14     8074.56     8535.38    304.48 o 
   4   4  14     2898.33     3146.53    152.81 o 
   5   4  14     1406.58     1504.43     74.17 o 
   6   4  14      346.83      379.40     29.44 o 
   7   4  14     1341.25     1469.62     97.39 o 
   8   4  14      470.62      552.00     45.88 o 
   9   4  14       35.46       64.30     22.70 o 
  10   4  14       37.02       59.15     24.75 o 
  11   4  14       17.60       23.32     24.78 o 
 -17   5  14      145.11      195.15     25.63 o 
 -16   5  14      296.36      293.32     26.40 o 
 -15   5  14        9.86       -6.61     20.02 o 
 -14   5  14      103.46      111.50     16.81 o 
 -13   5  14        1.10      -12.08     14.32 o 
 -12   5  14      529.42      591.03     25.78 o 
 -11   5  14      614.09      584.15     24.78 o 
 -10   5  14      312.41      340.87     20.56 o 
  -9   5  14     1700.58     1888.90     71.51 o 
  -8   5  14      419.04      394.72     25.44 o 
  -7   5  14       20.07       18.94     14.86 o 
  -6   5  14      302.99      357.29     23.18 o 
  -5   5  14      274.39      277.44     23.73 o 
  -4   5  14       45.62       10.97     14.81 o 
  -3   5  14       73.31       80.84     25.45 o 
  -2   5  14     1463.50     1396.37     84.49 o 
  -1   5  14        0.59       -2.59     12.44 o 
   0   5  14     2397.81     2424.27    104.00 o 
   1   5  14       36.81        6.76     17.68 o 
   2   5  14     1961.51     1890.44     71.97 o 
   3   5  14      265.19      253.08     28.58 o 
   4   5  14       93.27       63.44     16.70 o 
   5   5  14       21.65       30.27     17.26 o 
   6   5  14     1842.69     2039.92     97.52 o 
   7   5  14       10.91       29.73     19.89 o 
   8   5  14      166.33      187.13     24.01 o 
   9   5  14       67.95       41.32     23.78 o 
  10   5  14      219.55      226.91     27.85 o 
 -16   6  14        1.34      -10.77     22.05 o 
 -15   6  14       99.19       77.07     21.56 o 
 -14   6  14      210.55      177.53     21.52 o 
 -13   6  14       31.13       33.39     18.31 o 
 -12   6  14      375.53      352.93     28.72 o 
 -11   6  14       22.85        4.01     20.65 o 
 -10   6  14       89.96       81.79     23.31 o 
  -9   6  14      287.66      283.47     23.91 o 
  -8   6  14     1282.72     1358.28     64.41 o 
  -7   6  14       59.66       77.85     17.22 o 
  -6   6  14      525.81      574.59     32.27 o 
  -5   6  14     2118.09     2079.39    110.26 o 
  -4   6  14      482.11      545.28     46.36 o 
  -3   6  14      628.28      559.98     38.13 o 
  -2   6  14       30.83       14.98     26.51 o 
  -1   6  14      118.71      125.43     15.93 o 
   0   6  14       11.38       32.02     12.68 o 
   1   6  14      771.55      702.47     32.04 o 
   2   6  14      387.75      355.01     21.29 o 
   3   6  14      206.60      179.91     17.70 o 
   4   6  14      529.05      508.29     27.92 o 
   5   6  14      118.75      126.32     19.64 o 
   6   6  14       96.13       61.92     20.40 o 
   7   6  14      285.16      272.54     25.16 o 
   8   6  14      320.27      307.46     26.96 o 
   9   6  14      684.49      658.66     43.54 o 
 -15   7  14      110.77      148.26     24.05 o 
 -14   7  14      100.62      104.73     27.30 o 
 -13   7  14     2263.93     2698.76    121.68 o 
 -12   7  14     2664.83     3163.41    139.62 o 
 -11   7  14      171.88      169.47     24.10 o 
 -10   7  14        0.41       14.08     21.50 o 
  -9   7  14      549.14      608.41     37.02 o 
  -8   7  14     2636.66     2903.16    127.69 o 
  -7   7  14      169.53      135.25     20.98 o 
  -6   7  14      863.27      947.37     48.72 o 
  -5   7  14      985.49      857.42     52.77 o 
  -4   7  14      156.21      145.91     22.39 o 
  -3   7  14      985.08      920.46     62.54 o 
  -2   7  14     3814.27     3664.61    188.19 o 
  -1   7  14      558.05      521.96     38.47 o 
   0   7  14      350.30      383.44     21.92 o 
   1   7  14      571.31      516.90     28.83 o 
   2   7  14     1322.32     1345.80    139.63 o 
   3   7  14     1412.02     1458.01     70.29 o 
   4   7  14      401.64      370.02     24.44 o 
   5   7  14       58.17       28.22     24.65 o 
   6   7  14      308.38      325.95     25.78 o 
   7   7  14        3.31        0.80     22.39 o 
   8   7  14      144.07      136.04     25.50 o 
   9   7  14      199.71      120.94     30.06 o 
 -14   8  14       49.90      114.06     28.45 o 
 -13   8  14      551.65      615.87     41.68 o 
 -12   8  14      153.63      164.05     60.23 o 
 -11   8  14      232.02      283.67     35.06 o 
 -10   8  14      161.43      189.83     25.59 o 
  -9   8  14      307.08      309.32     28.70 o 
  -8   8  14      652.15      738.23     64.00 o 
  -7   8  14     2236.89     2409.17    107.84 o 
  -6   8  14      707.98      721.59     41.62 o 
  -5   8  14        4.63       21.90     22.18 o 
  -4   8  14     1199.58     1301.81    131.44 o 
  -3   8  14     2917.07     2883.64    267.93 o 
  -2   8  14      635.50      577.81     39.93 o 
  -1   8  14        9.36       -3.77     16.97 o 
   0   8  14        1.50       -5.26     16.38 o 
   1   8  14     1930.09     1901.44     73.61 o 
   2   8  14       11.55        4.13     20.59 o 
   3   8  14      868.71      803.64     71.23 o 
   4   8  14        3.05      -17.71     20.14 o 
   5   8  14        3.73       18.19     20.17 o 
   6   8  14       85.94       63.43     21.89 o 
   7   8  14      414.30      461.92     32.25 o 
 -12   9  14       36.60       75.99     27.08 o 
 -11   9  14      243.47      329.94     32.52 o 
 -10   9  14       17.05      -19.19     24.74 o 
  -9   9  14       29.35       28.79     31.37 o 
  -8   9  14      359.93      343.61     30.53 o 
  -7   9  14       94.69      155.68     39.98 o 
  -6   9  14      256.88      247.26     29.89 o 
  -5   9  14       42.33       51.33     30.99 o 
  -4   9  14      426.77      431.81     36.00 o 
  -3   9  14       11.79       10.29     36.76 o 
  -2   9  14      112.82      123.33     33.79 o 
  -1   9  14       92.00       45.39     23.24 o 
   0   9  14      155.76      212.11     22.41 o 
   1   9  14       82.76      112.62     36.11 o 
   2   9  14      219.15      201.62     26.41 o 
   3   9  14        6.05       19.85     19.71 o 
   4   9  14       68.60       54.24     20.25 o 
   5   9  14      174.20      190.24     23.75 o 
   6   9  14        6.44       24.47     25.51 o 
 -10  10  14      214.83      275.64     31.19 o 
  -9  10  14        4.76       12.78     24.76 o 
  -8  10  14      142.10      190.64     28.39 o 
  -7  10  14      712.05      808.54     47.96 o 
  -6  10  14      135.03      118.72     29.24 o 
  -5  10  14      435.31      589.74     44.82 o 
  -4  10  14      564.41      576.74     43.40 o 
  -3  10  14      171.98      191.51     23.77 o 
  -2  10  14       75.30       74.21     20.86 o 
  -1  10  14       14.88       -3.05     20.12 o 
   0  10  14        1.91       -7.05     18.81 o 
   1  10  14        1.09        3.46     33.86 o 
   2  10  14      132.91      129.58     32.07 o 
   3  10  14      199.72      194.69     35.58 o 
   4  10  14      192.29      188.81     27.39 o 
  -7  11  14       65.36       13.54     66.42 o 
  -6  11  14      150.32       94.71     38.54 o 
  -5  11  14       80.31       65.50     27.71 o 
  -4  11  14      332.09      327.43     29.05 o 
  -3  11  14       73.29       65.21     23.25 o 
  -2  11  14      599.09      630.71     77.82 o 
  -1  11  14     1012.14     1060.29     54.13 o 
   0  11  14        4.25        3.99     32.02 o 
   1  11  14        2.50       -6.35     31.92 o 
 -18   1  15        5.50       -5.90     21.21 o 
 -17   1  15       43.68       60.01     30.05 o 
 -16   1  15      186.57      176.01     18.36 o 
 -15   1  15       60.30       35.81     18.25 o 
 -14   1  15     1470.39     1305.66     50.13 o 
 -13   1  15      513.11      463.21     22.83 o 
 -12   1  15      337.00      299.59     17.96 o 
 -11   1  15     1613.31     1546.85     56.56 o 
 -10   1  15     3399.08     3301.70    114.02 o 
  -9   1  15      376.06      368.57     15.96 o 
  -8   1  15      216.22      209.25     15.91 o 
  -7   1  15     1274.26     1160.06     43.35 o 
  -6   1  15     3113.28     3080.58    108.36 o 
  -5   1  15      524.67      537.27     24.00 o 
  -4   1  15     6337.84     5992.85    185.76 o 
  -3   1  15      266.21      290.17     11.42 o 
  -2   1  15      133.43      141.25      8.29 o 
  -1   1  15     3257.38     3313.40     96.09 o 
   0   1  15    11563.77    11577.17    283.31 o 
   1   1  15      794.27      778.93     24.12 o 
   2   1  15       35.56       51.81     10.64 o 
   3   1  15      165.70      202.88     15.46 o 
   4   1  15      268.41      292.30     19.55 o 
   5   1  15      597.66      702.76     29.88 o 
   6   1  15       41.41       33.63     18.12 o 
   7   1  15      440.13      432.23     27.88 o 
   8   1  15      164.11      194.98     23.52 o 
   9   1  15       13.62       12.95     22.69 o 
  10   1  15        6.78      -24.18     28.78 o 
  11   1  15        1.96       40.56     30.71 o 
 -18   2  15       14.72       19.72     22.27 o 
 -17   2  15        3.93       17.64     20.04 o 
 -16   2  15     2246.28     2251.46     93.94 o 
 -15   2  15     1967.44     1882.44     79.72 o 
 -14   2  15       21.93        5.89     13.97 o 
 -13   2  15       11.12       12.13     13.26 o 
 -12   2  15       75.64       76.61     13.26 o 
 -11   2  15      295.78      359.58     20.49 o 
 -10   2  15      742.63      715.10     36.74 o 
  -9   2  15     8773.99     8517.72    269.23 o 
  -8   2  15     2453.57     2376.58     75.39 o 
  -7   2  15       22.76       30.94      8.16 o 
  -6   2  15    17518.87    16945.32    521.36 o 
  -5   2  15     8590.05     8092.27    249.89 o 
  -4   2  15      424.18      406.05     14.85 o 
  -3   2  15       20.89       35.80      9.18 o 
  -2   2  15     2584.49     2454.03     65.93 o 
  -1   2  15     3943.11     3845.81    111.28 o 
   0   2  15      209.45      219.11      9.89 o 
   1   2  15     3892.48     4039.39    107.41 o 
   2   2  15       10.47       33.83     10.54 o 
   3   2  15     3033.17     3235.14     94.86 o 
   4   2  15      846.93      807.56     42.08 o 
   5   2  15     3358.50     3522.86    176.59 o 
   6   2  15      456.31      475.04     27.13 o 
   7   2  15        5.83       -0.73     17.91 o 
   8   2  15      348.29      377.83     26.49 o 
   9   2  15      629.41      688.26     44.90 o 
  10   2  15       69.66       54.56     29.37 o 
  11   2  15       48.32       25.31     32.31 o 
 -18   3  15        3.43        9.33     22.40 o 
 -17   3  15       15.54       24.34     21.58 o 
 -16   3  15      188.66      183.75     22.48 o 
 -15   3  15       47.64       47.79     18.58 o 
 -14   3  15     2357.62     2379.36     98.03 o 
 -13   3  15       26.22       55.13     16.71 o 
 -12   3  15        2.22        4.68     14.60 o 
 -11   3  15      783.26      861.00     32.61 o 
 -10   3  15     4459.26     4381.60    126.11 o 
  -9   3  15      236.44      243.79     14.85 o 
  -8   3  15      103.30      107.03     10.36 o 
  -7   3  15     1543.50     1464.30     47.80 o 
  -6   3  15     1671.25     1623.03     52.26 o 
  -5   3  15      138.72      151.87      9.33 o 
  -4   3  15     3030.97     3001.81    106.91 o 
  -3   3  15       48.55       51.48      7.78 o 
  -2   3  15     1136.95     1119.50     38.07 o 
  -1   3  15      714.98      602.62     26.85 o 
   0   3  15     4336.94     4189.73    133.61 o 
   1   3  15      250.38      209.89     18.33 o 
   2   3  15        4.20       -4.87     10.38 o 
   3   3  15       83.51       55.47     11.78 o 
   4   3  15      491.46      593.15     38.33 o 
   5   3  15      376.80      381.41     24.34 o 
   6   3  15      184.40      227.03     29.12 o 
   7   3  15      245.42      253.83     23.45 o 
   8   3  15      621.64      690.10     36.22 o 
   9   3  15       95.40      117.35     24.25 o 
  10   3  15        2.84       12.16     30.73 o 
  11   3  15       55.78       79.10     31.35 o 
 -17   4  15        1.22        5.95     27.69 o 
 -16   4  15       10.37        6.12     20.38 o 
 -15   4  15      520.70      545.55     33.72 o 
 -14   4  15       78.04       44.11     18.10 o 
 -13   4  15        6.82        8.50     14.82 o 
 -12   4  15       14.33       32.95     12.96 o 
 -11   4  15        8.14        8.62     12.18 o 
 -10   4  15      125.16      131.36     12.48 o 
  -9   4  15        3.54       -2.72     10.31 o 
  -8   4  15       27.34      254.32    166.64 o 
  -7   4  15     2540.53     2486.56     90.86 o 
  -6   4  15      672.59      679.58     33.18 o 
  -5   4  15     1343.71     1280.67    106.03 o 
  -4   4  15      479.34      464.87     47.33 o 
  -3   4  15      184.11      175.86     18.89 o 
  -2   4  15     1384.38     1292.83     59.24 o 
  -1   4  15     1234.79     1134.53     52.93 o 
   0   4  15        0.22       -8.34      9.63 o 
   1   4  15     1920.53     1880.96     62.60 o 
   2   4  15      876.20      830.02     44.69 o 
   3   4  15       92.66       94.00     16.45 o 
   4   4  15      177.73      176.48     18.67 o 
   5   4  15      171.85      198.16     16.28 o 
   6   4  15      205.26      197.71     21.46 o 
   7   4  15        4.16       48.82     20.91 o 
   8   4  15      275.38      261.13     25.79 o 
   9   4  15      115.31      111.00     23.82 o 
  10   4  15       16.13       33.22     24.48 o 
 -17   5  15      498.82      575.41     35.47 o 
 -16   5  15       27.26       31.42     21.51 o 
 -15   5  15      790.72      838.99     66.30 o 
 -14   5  15      617.33      635.20     53.82 o 
 -13   5  15       85.10       83.17     15.33 o 
 -12   5  15      121.55      125.92     15.26 o 
 -11   5  15     2346.52     2484.74     82.21 o 
 -10   5  15     2356.75     2532.75    112.04 o 
  -9   5  15     1075.53     1113.82     54.36 o 
  -8   5  15      319.34      319.27     27.32 o 
  -7   5  15     2022.15     1869.01     83.64 o 
  -6   5  15     2787.75     2618.67    135.87 o 
  -5   5  15     3315.75     3319.57    219.82 o 
  -4   5  15     3315.67     3138.25    244.04 o 
  -3   5  15      442.30      444.03     30.98 o 
  -2   5  15      648.57      539.96     30.57 o 
  -1   5  15      817.76      804.79     49.77 o 
   0   5  15     3425.09     3312.60    121.04 o 
   1   5  15     2015.29     1933.45     64.36 o 
   2   5  15        1.01      -10.43     14.38 o 
   3   5  15      103.25      134.00     33.09 o 
   4   5  15     1427.59     1544.99     87.97 o 
   5   5  15      639.39      635.78     32.28 o 
   6   5  15      190.47      195.41     22.42 o 
   7   5  15       38.07       38.86     21.37 o 
   8   5  15        5.25        9.48     23.17 o 
   9   5  15       63.80       24.74     24.25 o 
  10   5  15       95.39       98.91     26.69 o 
 -16   6  15      363.40      488.68     40.18 o 
 -15   6  15      817.82      883.86     65.76 o 
 -14   6  15      131.16      137.79     40.63 o 
 -13   6  15      152.51      175.93     25.73 o 
 -12   6  15      656.20      756.84     43.17 o 
 -11   6  15      449.04      494.43     38.99 o 
 -10   6  15     1256.36     1495.27     84.28 o 
  -9   6  15     5090.94     5475.74    233.89 o 
  -8   6  15       76.73       48.67     18.46 o 
  -7   6  15       15.62       20.37     17.27 o 
  -6   6  15     2148.81     2247.45    174.41 o 
  -5   6  15     3707.44     3545.74    181.90 o 
  -4   6  15        7.93       13.20     17.83 o 
  -3   6  15       47.65       49.86     24.36 o 
  -2   6  15       97.16       72.92     23.14 o 
  -1   6  15     3121.78     2940.06    126.73 o 
   0   6  15      198.94      183.18     16.98 o 
   1   6  15     1352.40     1332.63     84.66 o 
   2   6  15      123.72      139.88     19.65 o 
   3   6  15       35.34       16.72     16.39 o 
   4   6  15        4.61       17.09     17.09 o 
   5   6  15      813.23      862.75     75.88 o 
   6   6  15      566.19      563.67     35.41 o 
   7   6  15       11.23        2.29     21.65 o 
   8   6  15      208.39      230.23     26.76 o 
   9   6  15      195.38      248.29     28.75 o 
 -15   7  15       15.44        2.66     27.15 o 
 -14   7  15      538.61      620.26     55.09 o 
 -13   7  15        1.41       15.44     25.36 o 
 -12   7  15      495.14      522.41     37.26 o 
 -11   7  15      160.88      198.06     28.46 o 
 -10   7  15      317.48      335.06     28.82 o 
  -9   7  15       12.43       13.42     22.51 o 
  -8   7  15      162.92      161.90     29.18 o 
  -7   7  15      210.51      217.03     22.68 o 
  -6   7  15     1050.50     1162.87     69.02 o 
  -5   7  15        0.44      -17.14     23.39 o 
  -4   7  15        4.86        4.70     20.52 o 
  -3   7  15       66.26       66.29     20.92 o 
  -2   7  15       22.81       24.31     23.09 o 
  -1   7  15        4.59        7.56     15.55 o 
   0   7  15       31.26       57.40     14.67 o 
   1   7  15       23.47       20.07     14.77 o 
   2   7  15      337.36      298.51     20.75 o 
   3   7  15      154.23      173.98     19.34 o 
   4   7  15      561.08      537.06     29.44 o 
   5   7  15      140.29      121.35     21.20 o 
   6   7  15      239.09      202.46     24.72 o 
   7   7  15      698.03      688.51     37.50 o 
   8   7  15      626.14      658.16     38.06 o 
 -14   8  15       37.98       33.20     27.52 o 
 -13   8  15       16.35       37.83     26.90 o 
 -12   8  15       50.32       33.73     25.60 o 
 -11   8  15        0.13       -2.52     24.22 o 
 -10   8  15       18.74       36.33     23.82 o 
  -9   8  15       96.65      113.52     24.32 o 
  -8   8  15      189.23      261.64     26.22 o 
  -7   8  15      550.23      728.44     42.56 o 
  -6   8  15      258.77      237.30     28.47 o 
  -5   8  15      910.24      961.09     59.51 o 
  -4   8  15      742.17      730.80     48.14 o 
  -3   8  15       38.69       34.58     22.13 o 
  -2   8  15      118.86      100.13     18.96 o 
  -1   8  15      343.71      358.58     26.09 o 
   0   8  15       71.28       49.06     17.53 o 
   1   8  15      320.25      302.13     22.00 o 
   2   8  15     1285.86     1233.35     66.86 o 
   3   8  15       73.08       58.38     20.60 o 
   4   8  15       44.90       63.47     19.76 o 
   5   8  15      150.21      144.03     22.36 o 
   6   8  15      511.42      442.06     30.50 o 
   7   8  15      102.26       73.22     24.52 o 
 -12   9  15      100.53       93.64     35.98 o 
 -11   9  15      400.27      515.23     38.39 o 
 -10   9  15     1295.72     1594.84     79.49 o 
  -9   9  15       20.28      -23.98     23.98 o 
  -8   9  15        2.77       -8.29     23.58 o 
  -7   9  15     1025.51     1057.90     65.92 o 
  -6   9  15      492.40      493.98     50.62 o 
  -5   9  15      357.06      485.61     67.36 o 
  -4   9  15     1054.92     1129.07    101.48 o 
  -3   9  15       42.65       49.40     34.34 o 
  -2   9  15      111.38      135.01     25.53 o 
  -1   9  15       83.18       90.70     20.99 o 
   0   9  15      515.02      516.08     72.95 o 
   1   9  15     1336.32     1240.43     76.51 o 
   2   9  15       88.75       74.29     30.73 o 
   3   9  15      654.43      645.80     54.52 o 
   4   9  15     1029.00     1030.51     66.44 o 
   5   9  15       13.16        8.66     21.69 o 
 -10  10  15      636.78      834.85     57.44 o 
  -9  10  15     1197.16     1508.03     76.54 o 
  -8  10  15      162.38      183.45     28.34 o 
  -7  10  15      232.66      187.50     32.37 o 
  -6  10  15      314.31      414.92     78.04 o 
  -5  10  15      998.92     1093.56     96.27 o 
  -4  10  15        2.48       27.94     26.29 o 
  -3  10  15       22.05       31.77     21.98 o 
  -2  10  15      172.92      188.00     23.85 o 
  -1  10  15      543.25      561.96     43.22 o 
   0  10  15       19.92       13.13     30.31 o 
   1  10  15      815.16      785.72     55.53 o 
   2  10  15        4.59       -6.35     31.70 o 
   3  10  15      196.96      172.80     25.22 o 
  -7  11  15       13.85      -14.45     31.79 o 
  -6  11  15       39.67       86.57     63.11 o 
  -5  11  15       16.87      -26.90     26.90 o 
  -4  11  15       12.63       -2.59     23.00 o 
  -3  11  15       11.63        0.45     23.06 o 
  -2  11  15        6.80       10.54     22.40 o 
  -1  11  15       15.98       18.16     22.48 o 
 -18   0  16     1732.08     1763.96     94.30 o 
 -17   0  16      451.33      392.24     40.48 o 
 -16   0  16      365.31      366.88     44.56 o 
 -15   0  16        7.07      -15.55     33.07 o 
 -14   0  16      946.95      988.31     57.25 o 
 -13   0  16     1395.65     1364.15     73.37 o 
 -12   0  16     1250.17     1099.69     89.75 o 
 -11   0  16     3392.01     3388.44    165.72 o 
 -10   0  16     2285.33     2322.04    115.47 o 
  -9   0  16        5.94       27.96     15.11 o 
  -8   0  16     9006.79     7301.46    929.91 o 
  -7   0  16     7947.84     7496.95    293.25 o 
  -6   0  16     1606.83     1528.66     62.19 o 
  -5   0  16       77.95       58.00      9.81 o 
  -4   0  16     5210.83     4755.72    166.19 o 
  -3   0  16     8691.71     8229.67    286.16 o 
  -2   0  16      776.28      792.71     31.02 o 
  -1   0  16      551.24      551.53     23.79 o 
   0   0  16       86.27      113.22     10.36 o 
   1   0  16      987.83      836.15     39.76 o 
   2   0  16      939.28      886.56     53.22 o 
   3   0  16      878.01      846.10    157.69 o 
   4   0  16        3.74       -3.54     20.72 o 
   5   0  16     1789.35     1857.55    216.00 o 
   6   0  16      400.34      390.98     49.45 o 
   7   0  16      163.89      160.90     30.83 o 
   8   0  16      176.38      206.58     35.36 o 
   9   0  16       58.53       49.05     34.61 o 
  10   0  16      806.09      809.81     66.13 o 
  11   0  16      162.05      205.51     40.21 o 
 -18   1  16       72.66       61.41     21.62 o 
 -17   1  16       97.58       64.91     21.63 o 
 -16   1  16      325.97      276.40     20.46 o 
 -15   1  16        4.55        4.25     15.81 o 
 -14   1  16      739.52      695.85     31.42 o 
 -13   1  16     1688.46     1646.57     60.50 o 
 -12   1  16     1996.98     1935.81     69.56 o 
 -11   1  16      427.79      400.50     20.04 o 
 -10   1  16      412.88      399.45     21.26 o 
  -9   1  16     4450.45     4275.47    146.24 o 
  -8   1  16      494.81      502.13     20.80 o 
  -7   1  16      616.84      571.23     29.65 o 
  -6   1  16     1514.36     1464.76     53.44 o 
  -5   1  16     4135.31     3799.65    161.32 o 
  -4   1  16     3501.33     3354.38    104.82 o 
  -3   1  16     2490.24     2413.22     70.57 o 
  -2   1  16     3070.01     2789.30     81.22 o 
  -1   1  16      558.69      561.39     18.51 o 
   0   1  16       49.37       64.99      6.74 o 
   1   1  16     2807.36     2788.89     75.11 o 
   2   1  16     2220.88     2223.60     65.96 o 
   3   1  16       76.64       69.32     12.16 o 
   4   1  16      308.33      312.93     17.97 o 
   5   1  16      140.26      157.71     18.76 o 
   6   1  16      377.18      414.98     26.62 o 
   7   1  16       86.01       47.89     26.97 o 
   8   1  16      106.44      152.46     28.51 o 
   9   1  16       84.45       86.67     28.99 o 
  10   1  16        9.69       -0.94     29.31 o 
  11   1  16      360.53      333.63     36.93 o 
 -18   2  16        2.01      -10.31     21.65 o 
 -17   2  16        1.36        7.27     21.22 o 
 -16   2  16        0.10       34.75     20.32 o 
 -15   2  16       58.05       38.56     18.11 o 
 -14   2  16      149.42      167.99     16.45 o 
 -13   2  16       55.27       43.65     13.81 o 
 -12   2  16      125.07      132.22     14.61 o 
 -11   2  16      102.00       84.50     12.73 o 
 -10   2  16      211.08      202.16     16.20 o 
  -9   2  16      221.01      216.12     12.62 o 
  -8   2  16      409.34      395.87     16.59 o 
  -7   2  16      614.13      589.70     22.34 o 
  -6   2  16      124.88      144.70      9.87 o 
  -5   2  16      378.95      359.72     15.06 o 
  -4   2  16        2.69       -7.11      7.11 o 
  -3   2  16     3324.00     3490.72     93.01 o 
  -2   2  16      179.31      176.74      8.64 o 
  -1   2  16     1158.91     1273.40     45.49 o 
   0   2  16      148.84      165.05      9.28 o 
   1   2  16        6.97        4.93      9.00 o 
   2   2  16      367.92      383.56     16.41 o 
   3   2  16       10.71       11.53     10.27 o 
   4   2  16     1377.51     1590.42     63.40 o 
   5   2  16       10.09       27.64     24.25 o 
   6   2  16      176.01      178.74     19.79 o 
   7   2  16       69.23      100.86     20.03 o 
   8   2  16       21.89       47.13     26.71 o 
   9   2  16        6.11        9.46     28.37 o 
  10   2  16        8.68      -29.07     29.07 o 
 -18   3  16       93.37       73.01     33.55 o 
 -17   3  16       21.35       25.10     21.09 o 
 -16   3  16      720.06      751.67     52.87 o 
 -15   3  16      396.37      391.67     26.46 o 
 -14   3  16       62.85       56.25     22.60 o 
 -13   3  16     1783.71     1749.65     74.03 o 
 -12   3  16     1212.17     1175.17     52.20 o 
 -11   3  16      241.11      283.13     15.84 o 
 -10   3  16      483.54      470.65     17.96 o 
  -9   3  16     7597.51     7315.14    208.95 o 
  -8   3  16     3186.70     3173.99     99.37 o 
  -7   3  16     2709.90     2710.28     85.35 o 
  -6   3  16      185.24      185.42     10.77 o 
  -5   3  16      598.91      551.99     21.09 o 
  -4   3  16     1601.13     1502.64     54.45 o 
  -3   3  16     1427.02     1429.78     47.75 o 
  -2   3  16     5237.13     5032.97    180.99 o 
  -1   3  16     2056.70     2140.06     70.30 o 
   0   3  16      522.95      537.83     19.89 o 
   1   3  16      643.85      679.08     24.33 o 
   2   3  16     4440.91     4702.46    150.88 o 
   3   3  16      329.97      346.00     18.34 o 
   4   3  16        1.47       28.58     13.17 o 
   5   3  16      887.70      945.10     42.92 o 
   6   3  16       19.55       70.86     19.52 o 
   7   3  16       17.59       36.40     20.26 o 
   8   3  16     1026.67     1048.71     55.89 o 
   9   3  16       54.46       29.95     45.75 o 
  10   3  16       31.39       18.16     30.40 o 
 -17   4  16      244.86      290.84     42.94 o 
 -16   4  16       11.80       11.21     21.21 o 
 -15   4  16       38.02       38.93     20.10 o 
 -14   4  16      270.26      279.44     25.20 o 
 -13   4  16     1344.13     1265.17     77.18 o 
 -12   4  16      774.64      799.70     52.36 o 
 -11   4  16     1408.86     1411.72     49.22 o 
 -10   4  16      283.46      304.32     16.58 o 
  -9   4  16       32.10       18.75     11.37 o 
  -8   4  16     4912.19     5056.45    160.33 o 
  -7   4  16     5644.78     5472.29    276.93 o 
  -6   4  16      114.65       91.27     16.86 o 
  -5   4  16      150.13       99.91     17.74 o 
  -4   4  16     4084.18     3681.15    257.83 o 
  -3   4  16     2303.06     2137.65    111.22 o 
  -2   4  16        0.54        4.63     12.82 o 
  -1   4  16     1422.48     1391.34     63.53 o 
   0   4  16     1502.49     1483.84     50.38 o 
   1   4  16      906.69      916.18     34.50 o 
   2   4  16      213.90      170.49     16.93 o 
   3   4  16      117.22      117.03     17.11 o 
   4   4  16       28.73       36.88     17.63 o 
   5   4  16        0.19        5.32     14.29 o 
   6   4  16      258.94      291.56     24.62 o 
   7   4  16      897.34      992.62     70.19 o 
   8   4  16        1.84        7.52     22.65 o 
   9   4  16       63.43       71.67     24.84 o 
  10   4  16      230.32      266.05     28.58 o 
 -17   5  16      308.97      339.97     41.15 o 
 -16   5  16       26.53       13.42     21.53 o 
 -15   5  16      369.59      404.30     28.64 o 
 -14   5  16        1.71       20.83     18.45 o 
 -13   5  16     1126.49     1167.54     51.78 o 
 -12   5  16      538.97      566.60     30.91 o 
 -11   5  16      167.49      164.74     20.03 o 
 -10   5  16      306.53      339.99     25.59 o 
  -9   5  16       46.96       37.48     16.61 o 
  -8   5  16      271.50      290.73     22.49 o 
  -7   5  16       94.05       61.01     19.83 o 
  -6   5  16      936.89      900.54     54.15 o 
  -5   5  16     1737.80     1670.05     90.63 o 
  -4   5  16     1041.38      987.47     57.43 o 
  -3   5  16     1280.51     1202.74    166.32 o 
  -2   5  16      284.83      250.20     39.89 o 
  -1   5  16      666.72      622.51     34.10 o 
   0   5  16       83.56       86.38     14.03 o 
   1   5  16     1905.82     1852.55     62.37 o 
   2   5  16     1698.05     1677.27     65.62 o 
   3   5  16        4.98        7.04     16.59 o 
   4   5  16       87.08      126.12     19.30 o 
   5   5  16       96.07      114.16     20.60 o 
   6   5  16      385.01      387.83     26.96 o 
   7   5  16        6.55      -18.35     21.41 o 
   8   5  16       35.60       48.13     23.87 o 
   9   5  16       15.96       -7.54     24.50 o 
 -16   6  16      169.21      172.84     31.27 o 
 -15   6  16       79.57       17.26     26.86 o 
 -14   6  16      689.77      701.43     35.70 o 
 -13   6  16       75.97       69.99     23.27 o 
 -12   6  16      134.09      177.46     30.64 o 
 -11   6  16        1.75      -14.74     20.65 o 
 -10   6  16      166.30      171.60     22.50 o 
  -9   6  16      228.20      239.67     23.25 o 
  -8   6  16      130.40      163.50     20.18 o 
  -7   6  16      660.68      741.46     47.52 o 
  -6   6  16      355.13      358.62     30.09 o 
  -5   6  16       72.94       59.11     19.01 o 
  -4   6  16       46.96       53.55     18.90 o 
  -3   6  16     3146.69     2927.26    152.45 o 
  -2   6  16      119.28      107.46     20.49 o 
  -1   6  16     1201.33     1162.06     53.55 o 
   0   6  16       59.07       35.29     14.33 o 
   1   6  16      137.23      123.58     13.74 o 
   2   6  16      218.78      214.33     19.11 o 
   3   6  16      227.89      224.50     20.06 o 
   4   6  16      726.51      709.61     34.85 o 
   5   6  16      139.75      140.27     20.93 o 
   6   6  16       94.42       80.41     22.57 o 
   7   6  16       50.53       46.63     22.64 o 
   8   6  16       10.25        1.43     23.99 o 
 -15   7  16       72.25       56.22     40.73 o 
 -14   7  16      180.02      208.70     55.31 o 
 -13   7  16      469.53      563.69     47.30 o 
 -12   7  16     1161.44     1413.87     70.69 o 
 -11   7  16      229.41      225.04     26.84 o 
 -10   7  16      280.62      295.56     27.65 o 
  -9   7  16     1659.15     1790.71     83.66 o 
  -8   7  16     1724.60     1827.47     84.30 o 
  -7   7  16      191.24      199.70     27.75 o 
  -6   7  16      948.04      928.51     57.07 o 
  -5   7  16       76.90       65.29     25.92 o 
  -4   7  16       23.76        6.90     20.44 o 
  -3   7  16      408.57      382.21    102.45 o 
  -2   7  16     4159.55     4197.02    215.22 o 
  -1   7  16      484.34      494.59     29.85 o 
   0   7  16      180.85      134.70     19.53 o 
   1   7  16     1132.40     1131.26     48.00 o 
   2   7  16     2151.32     2042.90     78.71 o 
   3   7  16      662.89      650.37     35.45 o 
   4   7  16       31.92       35.48     19.01 o 
   5   7  16       39.91       45.84     20.47 o 
   6   7  16      546.16      612.92     45.59 o 
   7   7  16       36.32       15.79     23.56 o 
 -14   8  16       78.86      135.28     28.69 o 
 -13   8  16       64.85       37.03     26.79 o 
 -12   8  16      192.61      243.08     37.64 o 
 -11   8  16     1080.09     1263.51     74.92 o 
 -10   8  16      105.76       94.17     24.83 o 
  -9   8  16      373.72      387.94     53.58 o 
  -8   8  16     1457.65     1707.10     97.07 o 
  -7   8  16      587.63      674.05     90.37 o 
  -6   8  16        0.13       45.79     25.12 o 
  -5   8  16      146.41      166.72     60.03 o 
  -4   8  16     1066.81     1011.60     61.31 o 
  -3   8  16     3244.87     3248.76    259.51 o 
  -2   8  16       27.86       27.99     21.11 o 
  -1   8  16       37.02       30.49     18.28 o 
   0   8  16      280.50      226.66     23.02 o 
   1   8  16      706.95      767.24     52.93 o 
   2   8  16       65.70       45.67     18.16 o 
   3   8  16      600.17      537.19     57.72 o 
   4   8  16        1.95      -19.85     19.85 o 
   5   8  16      421.41      360.74     28.08 o 
   6   8  16        9.52       15.22     22.30 o 
 -12   9  16      161.87      165.76     39.68 o 
 -11   9  16       16.34        5.83     26.40 o 
 -10   9  16      867.29      939.68     53.53 o 
  -9   9  16      112.54      100.67     26.15 o 
  -8   9  16      574.99      650.61     48.87 o 
  -7   9  16        2.23      -26.06     26.06 o 
  -6   9  16       66.80       92.47     34.12 o 
  -5   9  16      340.67      399.32     36.29 o 
  -4   9  16       42.03       46.88     25.54 o 
  -3   9  16        1.08        4.62     24.22 o 
  -2   9  16      588.88      593.98     43.53 o 
  -1   9  16      275.42      321.45     25.74 o 
   0   9  16        3.28      -15.06     20.12 o 
   1   9  16      299.23      303.48     88.36 o 
   2   9  16      252.84      204.14     24.02 o 
   3   9  16       35.27       50.35     22.85 o 
   4   9  16       42.98       35.48     21.61 o 
 -10  10  16        0.33      -26.66     26.66 o 
  -9  10  16        2.78       46.56     26.91 o 
  -8  10  16      648.27      703.69     52.16 o 
  -7  10  16      193.10      206.88     63.81 o 
  -6  10  16       77.49       37.05     27.97 o 
  -5  10  16       33.96       39.42     41.77 o 
  -4  10  16      347.90      397.23    106.41 o 
  -3  10  16      276.87      299.00     27.73 o 
  -2  10  16      343.35      353.75     31.71 o 
  -1  10  16       27.01       26.43     21.68 o 
   0  10  16        4.95       -0.30     32.58 o 
   1  10  16       56.88       53.45     41.51 o 
   2  10  16        6.26       -3.19     22.24 o 
  -5  11  16       47.28       49.02     29.11 o 
  -4  11  16       90.69      118.34     25.44 o 
  -3  11  16      182.26      193.52     42.99 o 
  -2  11  16      651.05      713.28     63.12 o 
 -18   1  17      120.69      174.69     24.46 o 
 -17   1  17      124.42      127.40     21.86 o 
 -16   1  17       42.05       49.44     17.10 o 
 -15   1  17     1166.84     1128.24     45.95 o 
 -14   1  17      272.72      248.52     18.85 o 
 -13   1  17        0.65        9.07     15.85 o 
 -12   1  17      442.38      406.37     23.89 o 
 -11   1  17     2990.21     2956.16    102.94 o 
 -10   1  17     1102.37     1110.86     42.71 o 
  -9   1  17      600.71      618.54     26.26 o 
  -8   1  17      353.25      335.47     16.97 o 
  -7   1  17     1126.60     1041.51     39.70 o 
  -6   1  17      184.14      165.80     30.85 o 
  -5   1  17     2192.48     2156.02     68.46 o 
  -4   1  17     2617.69     2426.40     70.95 o 
  -3   1  17      186.15      191.15      9.84 o 
  -2   1  17      365.38      363.52     14.15 o 
  -1   1  17     5667.62     5803.15    153.33 o 
   0   1  17     2374.97     2370.73     56.24 o 
   1   1  17       71.52       59.15      8.38 o 
   2   1  17      821.09      742.36     26.36 o 
   3   1  17     1025.48     1023.08     38.32 o 
   4   1  17     1314.86     1383.92     56.58 o 
   5   1  17      204.49      196.07     20.52 o 
   6   1  17      525.17      430.53     27.30 o 
   7   1  17       60.85       86.65     26.21 o 
   8   1  17        0.60       16.49     26.10 o 
   9   1  17      237.96      258.34     32.99 o 
  10   1  17      319.52      367.62     42.66 o 
 -18   2  17       22.84       15.83     22.56 o 
 -17   2  17      266.02      299.30     30.63 o 
 -16   2  17      651.33      630.90     42.52 o 
 -15   2  17      162.51      190.45     21.26 o 
 -14   2  17      283.63      219.84     17.95 o 
 -13   2  17        1.46      -11.16     15.17 o 
 -12   2  17     2024.77     1972.24     70.92 o 
 -11   2  17      517.02      522.24     23.88 o 
 -10   2  17     3569.54     3311.45    114.27 o 
  -9   2  17     2781.70     2626.23     83.20 o 
  -8   2  17     1100.77      994.56     34.90 o 
  -7   2  17      200.03      231.58     15.66 o 
  -6   2  17    11122.61    10889.10    335.26 o 
  -5   2  17    10820.18    10568.42    326.10 o 
  -4   2  17     1060.95     1026.04     47.14 o 
  -3   2  17       58.21       38.41      9.60 o 
  -2   2  17    13111.40    13021.98    343.12 o 
  -1   2  17     3553.94     3226.76     86.40 o 
   0   2  17       25.86       36.75      8.92 o 
   1   2  17     1902.79     1787.69     49.71 o 
   2   2  17       49.03       54.91     14.13 o 
   3   2  17      104.67      102.56     14.25 o 
   4   2  17     2523.41     2772.78    104.07 o 
   5   2  17     1885.83     2044.68     79.45 o 
   6   2  17       90.84      105.51     19.46 o 
   7   2  17       27.69       22.85     25.08 o 
   8   2  17       98.88      141.85     30.45 o 
   9   2  17      574.70      635.83     63.83 o 
  10   2  17       68.32       94.60     33.20 o 
 -17   3  17       81.26       48.36     21.96 o 
 -16   3  17       41.63       38.64     20.53 o 
 -15   3  17      496.80      474.70     29.37 o 
 -14   3  17      181.21      176.43     20.87 o 
 -13   3  17      109.01      102.90     17.84 o 
 -12   3  17      112.26      146.58     17.64 o 
 -11   3  17     2610.06     2551.92     88.70 o 
 -10   3  17     2323.45     2332.84     69.02 o 
  -9   3  17      542.07      497.97     20.41 o 
  -8   3  17       15.87       10.98      9.23 o 
  -7   3  17     1175.89     1096.35     37.34 o 
  -6   3  17      671.71      635.60     24.45 o 
  -5   3  17     1809.46     1805.72     65.31 o 
  -4   3  17     1216.98     1076.34     56.04 o 
  -3   3  17        2.84        0.28     10.26 o 
  -2   3  17       11.04        0.78     11.39 o 
  -1   3  17      140.63      121.83     12.24 o 
   0   3  17       77.93       78.54      9.82 o 
   1   3  17      276.57      285.71     14.86 o 
   2   3  17      583.79      567.35     24.25 o 
   3   3  17      641.46      682.19     41.08 o 
   4   3  17      514.13      518.10     23.89 o 
   5   3  17       15.27       47.14     18.88 o 
   6   3  17        1.59       -2.19     22.15 o 
   7   3  17       24.98       32.94     22.06 o 
   8   3  17       40.58       57.51     21.96 o 
   9   3  17      553.34      567.53     42.79 o 
  10   3  17       40.52        3.47     41.42 o 
 -17   4  17      583.37      543.68     52.12 o 
 -16   4  17       61.01      127.74     22.21 o 
 -15   4  17        8.84       27.50     19.86 o 
 -14   4  17        0.58       26.12     32.69 o 
 -13   4  17      532.62      495.47     28.43 o 
 -12   4  17       28.97       33.47     16.62 o 
 -11   4  17      186.45      191.48     14.71 o 
 -10   4  17      992.00     1005.30     37.01 o 
  -9   4  17      889.00      957.92     35.57 o 
  -8   4  17      127.41       84.69     15.03 o 
  -7   4  17      126.43      139.91     20.31 o 
  -6   4  17      968.35      994.28     57.79 o 
  -5   4  17     1199.46     1095.25     62.09 o 
  -4   4  17      466.73      411.09     29.07 o 
  -3   4  17        1.97       -3.03     16.24 o 
  -2   4  17      322.32      284.26     20.90 o 
  -1   4  17       82.53       82.45     12.88 o 
   0   4  17      293.20      301.34     22.97 o 
   1   4  17       52.58       26.87     11.90 o 
   2   4  17      324.62      324.88     21.32 o 
   3   4  17        2.86      -13.33     15.87 o 
   4   4  17       31.06       24.59     17.86 o 
   5   4  17      187.50      213.63     17.99 o 
   6   4  17       10.58       27.72     20.84 o 
   7   4  17      158.21      140.03     23.45 o 
   8   4  17       25.81       -3.86     23.21 o 
   9   4  17        2.03        4.19     23.36 o 
 -16   5  17       13.01       -5.27     21.52 o 
 -15   5  17      492.55      453.80     37.12 o 
 -14   5  17      362.23      368.05     33.17 o 
 -13   5  17       46.21       53.24     35.95 o 
 -12   5  17      470.02      428.95     24.84 o 
 -11   5  17     3732.45     3992.37    172.32 o 
 -10   5  17     1260.34     1307.75     63.13 o 
  -9   5  17        8.46        0.30     16.30 o 
  -8   5  17      230.67      211.32     36.78 o 
  -7   5  17     1480.91     1535.16     84.04 o 
  -6   5  17      373.60      352.21     36.95 o 
  -5   5  17      644.16      682.07    123.14 o 
  -4   5  17     2580.60     2674.98    139.47 o 
  -3   5  17      460.44      471.00     33.62 o 
  -2   5  17       55.65       42.42     18.60 o 
  -1   5  17     2811.07     2906.82    121.17 o 
   0   5  17     3089.72     3034.03     98.64 o 
   1   5  17      215.10      204.56     15.54 o 
   2   5  17        0.48       14.12     15.68 o 
   3   5  17     1348.28     1351.53     55.71 o 
   4   5  17      276.84      289.83     29.77 o 
   5   5  17       15.08       13.54     19.47 o 
   6   5  17      609.07      651.45     35.00 o 
   7   5  17        2.30       35.31     23.23 o 
   8   5  17      123.46      126.18     25.00 o 
   9   5  17       27.73       82.60     43.42 o 
 -16   6  17      537.68      671.25    136.31 o 
 -15   6  17      133.39      172.01     66.97 o 
 -14   6  17      650.81      682.16     45.80 o 
 -13   6  17       69.66       37.16     22.62 o 
 -12   6  17     1301.17     1459.68     71.52 o 
 -11   6  17       60.84       50.46     26.51 o 
 -10   6  17      594.96      699.70     75.45 o 
  -9   6  17      689.57      711.57     39.67 o 
  -8   6  17       80.41       54.46     27.73 o 
  -7   6  17       79.42      105.69     64.44 o 
  -6   6  17     3026.34     2860.08    175.47 o 
  -5   6  17     5078.35     4775.68    242.79 o 
  -4   6  17       80.23       57.02     20.99 o 
  -3   6  17      167.31      134.98     22.05 o 
  -2   6  17     2951.56     2853.06    149.39 o 
  -1   6  17     2171.01     2117.98    111.26 o 
   0   6  17      448.86      479.32     35.78 o 
   1   6  17       12.65       -4.69     12.90 o 
   2   6  17       23.78       27.81     16.52 o 
   3   6  17        2.54       -1.19     17.55 o 
   4   6  17      833.27      761.11     47.35 o 
   5   6  17      781.53      797.38     54.01 o 
   6   6  17       93.21      105.29     22.95 o 
   7   6  17      102.35      118.45     24.27 o 
   8   6  17      837.79      946.97    104.24 o 
 -15   7  17      172.10      238.04     44.48 o 
 -14   7  17        6.15       -3.69     25.13 o 
 -13   7  17       12.47       44.63     25.57 o 
 -12   7  17        6.20      -16.71     44.84 o 
 -11   7  17        7.00        7.90     23.09 o 
 -10   7  17      498.42      505.54     34.16 o 
  -9   7  17      226.13      267.87     26.54 o 
  -8   7  17       51.82       87.81     25.22 o 
  -7   7  17      916.76      960.04     60.38 o 
  -6   7  17        6.79       33.50     29.30 o 
  -5   7  17        9.87       -0.19     27.10 o 
  -4   7  17       49.65       26.03     22.53 o 
  -3   7  17     1332.09     1292.44     73.36 o 
  -2   7  17      288.64      267.23     34.32 o 
  -1   7  17      876.27      796.87     61.22 o 
   0   7  17       96.72      103.83     22.33 o 
   1   7  17      166.30      180.12     15.96 o 
   2   7  17        3.77       11.41     17.38 o 
   3   7  17      316.92      311.06     23.92 o 
   4   7  17       64.75       83.69     21.42 o 
   5   7  17        2.94        5.53     30.82 o 
   6   7  17       26.94       45.52     22.86 o 
   7   7  17        6.93       22.50     24.19 o 
 -13   8  17      133.77       58.85     27.60 o 
 -12   8  17      429.65      515.78     38.21 o 
 -11   8  17       86.80       85.15     24.91 o 
 -10   8  17      617.97      658.05     40.99 o 
  -9   8  17      336.50      395.87     31.57 o 
  -8   8  17      317.46      352.56     34.16 o 
  -7   8  17      287.78      279.14     55.73 o 
  -6   8  17      874.76     1016.27     62.78 o 
  -5   8  17      700.39      781.42     84.74 o 
  -4   8  17       22.56       10.77     22.85 o 
  -3   8  17       40.80       10.90     49.74 o 
  -2   8  17      594.95      629.84     76.92 o 
  -1   8  17       32.16       39.33     19.89 o 
   0   8  17        9.47       27.77     21.23 o 
   1   8  17       11.02       26.54     29.87 o 
   2   8  17       37.93       20.63     20.57 o 
   3   8  17      241.08      188.67     22.47 o 
   4   8  17       45.17       46.44     21.75 o 
   5   8  17       26.31       17.10     22.48 o 
 -12   9  17       77.12      103.79     32.96 o 
 -11   9  17     1020.29     1325.86     69.71 o 
 -10   9  17      480.69      628.24     53.45 o 
  -9   9  17      114.03      161.79     30.43 o 
  -8   9  17       74.25       67.47     27.41 o 
  -7   9  17     1058.63     1251.89     77.63 o 
  -6   9  17      606.83      688.66     49.56 o 
  -5   9  17       10.99       30.73     43.24 o 
  -4   9  17      796.45      954.87     93.03 o 
  -3   9  17        7.42       -8.55     20.15 o 
  -2   9  17        9.37      -12.66     21.16 o 
  -1   9  17     1454.81     1614.53     72.75 o 
   0   9  17      855.20      872.94     45.38 o 
   1   9  17       95.02       93.37     66.27 o 
   2   9  17        4.54       -9.43     21.11 o 
   3   9  17      286.86      271.51     36.29 o 
   4   9  17      180.88      229.90     27.71 o 
  -9  10  17        7.72       14.11     30.88 o 
  -8  10  17        3.82       -2.32     29.91 o 
  -7  10  17       12.71       35.17     29.85 o 
  -6  10  17      351.87      437.39    122.30 o 
  -5  10  17      511.34      555.87     86.76 o 
  -4  10  17      138.16      128.61     23.77 o 
  -3  10  17       53.80       44.13     25.67 o 
  -2  10  17     1167.96     1315.46     62.72 o 
  -1  10  17      601.49      582.77     36.84 o 
   0  10  17       17.74       23.62     34.28 o 
   1  10  17        1.96       29.91     34.52 o 
 -18   0  18     1116.38     1204.70     93.51 o 
 -17   0  18      111.22       93.90     25.66 o 
 -16   0  18        0.83        4.63     24.46 o 
 -15   0  18      252.59      335.68     53.72 o 
 -14   0  18     3730.37     3598.87    176.91 o 
 -13   0  18       39.91       20.46     30.95 o 
 -12   0  18     2519.76     2394.29    119.66 o 
 -11   0  18      233.64      241.36     45.33 o 
 -10   0  18      600.04      542.78     56.40 o 
  -9   0  18      470.26      437.30     52.99 o 
  -8   0  18     8857.68     8327.07    326.05 o 
  -7   0  18     7034.11     6864.78    269.13 o 
  -6   0  18      402.85      396.01     19.98 o 
  -5   0  18     2591.96     2511.51     89.36 o 
  -4   0  18     9681.92     8803.89    306.31 o 
  -3   0  18     7163.49     6834.39    277.75 o 
  -2   0  18      239.17      244.41     18.02 o 
  -1   0  18      356.31      381.58     18.28 o 
   0   0  18     1341.41     1213.92     46.12 o 
   1   0  18      795.26      868.47     41.82 o 
   2   0  18     1472.17     1468.20    144.95 o 
   3   0  18     2299.19     2244.29    135.73 o 
   4   0  18     1058.07     1058.49     65.13 o 
   5   0  18       42.86       58.59     29.01 o 
   6   0  18     1215.02     1177.55     84.77 o 
   7   0  18     1136.86     1040.95     88.14 o 
   8   0  18       34.76        1.87     34.23 o 
   9   0  18      410.40      357.69     69.90 o 
 -18   1  18      288.77      296.56     27.35 o 
 -17   1  18       85.29       56.74     21.43 o 
 -16   1  18        6.56       -1.25     16.80 o 
 -15   1  18      240.76      264.21     20.17 o 
 -14   1  18       68.71       42.76     16.15 o 
 -13   1  18      781.32      787.27     33.96 o 
 -12   1  18      757.65      743.78     43.40 o 
 -11   1  18        0.26      -12.56     12.56 o 
 -10   1  18      105.64      114.39     13.30 o 
  -9   1  18     2554.22     2434.19    109.82 o 
  -8   1  18     5028.97     4905.63    166.81 o 
  -7   1  18      207.79      201.90     12.04 o 
  -6   1  18     1065.80     1080.80     33.46 o 
  -5   1  18       22.68       11.61      7.83 o 
  -4   1  18       53.69       45.81      7.81 o 
  -3   1  18     2343.37     2182.10     64.55 o 
  -2   1  18     1275.34     1260.53     36.01 o 
  -1   1  18       80.50       78.75      7.03 o 
   0   1  18      510.43      441.07     15.69 o 
   1   1  18     3306.31     3110.20     91.11 o 
   2   1  18      462.26      439.03     17.98 o 
   3   1  18       51.13       34.04     14.78 o 
   4   1  18      107.22       90.59     18.00 o 
   5   1  18      116.58      121.69     24.41 o 
   6   1  18      281.89      251.01     41.92 o 
   7   1  18      599.54      554.93     52.75 o 
   8   1  18       17.04        0.56     27.48 o 
   9   1  18       26.67       40.72     30.57 o 
 -18   2  18        7.59       52.79     22.29 o 
 -17   2  18       46.93       56.38     21.14 o 
 -16   2  18      185.08      224.61     28.28 o 
 -15   2  18        1.26        3.13     19.28 o 
 -14   2  18        6.45       -8.12     14.72 o 
 -13   2  18       21.74       28.32     14.51 o 
 -12   2  18        6.55       16.41     13.66 o 
 -11   2  18      473.05      480.70     22.95 o 
 -10   2  18       92.34       98.51     15.34 o 
  -9   2  18       60.73       55.68     17.31 o 
  -8   2  18       47.22       51.49      9.92 o 
  -7   2  18      578.70      570.80     26.97 o 
  -6   2  18      282.71      294.25     14.19 o 
  -5   2  18       15.98        9.71      9.05 o 
  -4   2  18      177.41      178.07      9.93 o 
  -3   2  18       55.47       57.25      7.48 o 
  -2   2  18        0.56        4.20      9.83 o 
  -1   2  18      267.74      231.19     10.44 o 
   0   2  18      242.90      260.41     13.10 o 
   1   2  18      159.19      173.22     13.85 o 
   2   2  18       49.91       41.41     12.36 o 
   3   2  18       22.33       -0.29     17.24 o 
   4   2  18      655.80      663.43     35.76 o 
   5   2  18        0.70       12.23     28.93 o 
   6   2  18      215.37      204.18     28.00 o 
   7   2  18        4.13       22.44     27.03 o 
   8   2  18        0.57      -15.32     27.70 o 
   9   2  18       17.52      -26.92     30.96 o 
 -17   3  18      319.10      364.26     28.42 o 
 -16   3  18      256.20      266.91     25.34 o 
 -15   3  18      298.13      333.73     25.64 o 
 -14   3  18      827.11      866.57     50.58 o 
 -13   3  18     4397.54     4570.74    181.01 o 
 -12   3  18      202.35      152.57     18.24 o 
 -11   3  18       21.00       30.96     12.52 o 
 -10   3  18       37.47       32.92     10.84 o 
  -9   3  18     4008.02     4266.33    133.36 o 
  -8   3  18     3804.83     3779.37    118.62 o 
  -7   3  18       33.78       32.97      9.42 o 
  -6   3  18      262.64      304.25     14.29 o 
  -5   3  18       50.58       69.66     23.36 o 
  -4   3  18      139.83      169.81     15.94 o 
  -3   3  18     3106.96     3193.94    113.09 o 
  -2   3  18     1149.85     1094.45     39.14 o 
  -1   3  18        2.86        3.54     13.39 o 
   0   3  18     3193.29     3227.71     94.45 o 
   1   3  18     2752.38     2862.21     84.53 o 
   2   3  18     1092.60     1162.23     42.71 o 
   3   3  18      370.08      337.27     19.01 o 
   4   3  18      309.10      324.97     35.72 o 
   5   3  18      308.39      309.58     24.66 o 
   6   3  18       16.07       30.58     20.41 o 
   7   3  18      225.41      205.39     24.18 o 
   8   3  18      178.20      148.79     33.43 o 
   9   3  18        5.96       35.24     31.41 o 
 -17   4  18       63.28       86.34     36.12 o 
 -16   4  18       69.98       35.95     21.76 o 
 -15   4  18      722.98      765.70     39.93 o 
 -14   4  18     1920.77     2151.27    105.62 o 
 -13   4  18       23.52       37.46     17.72 o 
 -12   4  18      663.63      732.01     70.24 o 
 -11   4  18      110.14      119.10     13.96 o 
 -10   4  18       33.02       45.72     14.49 o 
  -9   4  18      986.39      959.90     88.10 o 
  -8   4  18     6422.53     6270.12    255.53 o 
  -7   4  18     3168.69     2985.46    153.32 o 
  -6   4  18        1.76      -14.57     17.06 o 
  -5   4  18      724.71      720.19     44.43 o 
  -4   4  18     9744.30     8870.84    479.16 o 
  -3   4  18     1015.21      946.40     96.37 o 
  -2   4  18      807.24      816.11     49.96 o 
  -1   4  18      158.33      132.37     12.87 o 
   0   4  18      928.80      928.38     35.37 o 
   1   4  18       38.23       39.53     13.03 o 
   2   4  18     2937.94     2882.25    107.55 o 
   3   4  18      713.46      643.68     31.87 o 
   4   4  18        0.17       -0.67     14.85 o 
   5   4  18       46.09       52.91     20.05 o 
   6   4  18      314.87      371.20     49.82 o 
   7   4  18     1155.16     1322.37    108.16 o 
   8   4  18      110.03       94.85     30.45 o 
 -16   5  18      271.67      237.99     31.32 o 
 -15   5  18       50.00       -7.62     25.89 o 
 -14   5  18      433.84      421.76     53.72 o 
 -13   5  18       14.32        2.39     22.17 o 
 -12   5  18       78.68       75.33     17.44 o 
 -11   5  18       25.44       35.46     19.18 o 
 -10   5  18      620.05      613.58     36.89 o 
  -9   5  18      297.31      293.97     27.97 o 
  -8   5  18     1248.40     1183.44     90.58 o 
  -7   5  18      104.21      135.07     32.77 o 
  -6   5  18       77.93       51.34     22.56 o 
  -5   5  18      596.63      566.67     37.87 o 
  -4   5  18       13.03      -11.37     18.26 o 
  -3   5  18     1509.32     1380.21     88.88 o 
  -2   5  18     1383.30     1363.80     90.57 o 
  -1   5  18        6.57       23.13     12.75 o 
   0   5  18        0.96       17.46     12.30 o 
   1   5  18      645.15      636.20     27.05 o 
   2   5  18       26.19       36.58     17.31 o 
   3   5  18      451.76      467.85     32.47 o 
   4   5  18       18.67        8.31     19.35 o 
   5   5  18      129.35      144.47     22.27 o 
   6   5  18       29.38       22.24     22.34 o 
   7   5  18        3.81      -34.93     34.93 o 
   8   5  18        5.38        6.05     23.26 o 
 -15   6  18      130.99      110.45     27.95 o 
 -14   6  18        9.35        6.71     24.88 o 
 -13   6  18      115.31      131.35     25.40 o 
 -12   6  18       14.75        6.48     23.36 o 
 -11   6  18       38.78       26.82     21.46 o 
 -10   6  18        7.94       26.23     19.86 o 
  -9   6  18      311.83      322.70     31.37 o 
  -8   6  18      580.69      584.97     40.72 o 
  -7   6  18     1695.59     1781.58     97.91 o 
  -6   6  18      302.78      345.92     69.76 o 
  -5   6  18      657.71      679.79     44.62 o 
  -4   6  18     1017.88     1035.56     61.41 o 
  -3   6  18       37.05       36.83     21.03 o 
  -2   6  18       78.38       48.28     20.94 o 
  -1   6  18        3.16      -17.59     18.38 o 
   0   6  18      181.36      167.66     16.29 o 
   1   6  18      191.47      169.46     15.63 o 
   2   6  18      100.32       93.06     22.74 o 
   3   6  18      171.68      194.11     20.94 o 
   4   6  18      243.95      211.37     24.29 o 
   5   6  18        1.17       -5.47     20.94 o 
   6   6  18      103.90      129.78     23.71 o 
   7   6  18       89.00       91.42     31.68 o 
 -14   7  18      514.69      655.46     63.95 o 
 -13   7  18     2069.03     2437.16    111.68 o 
 -12   7  18      146.99      163.24     28.46 o 
 -11   7  18       49.44       52.33     23.84 o 
 -10   7  18      862.57      993.33     53.84 o 
  -9   7  18     1564.15     1675.11    101.24 o 
  -8   7  18      191.83      163.22     28.21 o 
  -7   7  18      262.17      303.59     59.64 o 
  -6   7  18      301.80      308.70     65.20 o 
  -5   7  18      666.08      631.88     43.42 o 
  -4   7  18       35.06       -5.78     23.28 o 
  -3   7  18     3971.47     3864.69    323.77 o 
  -2   7  18      421.03      400.65     32.47 o 
  -1   7  18      142.08      111.07     19.47 o 
   0   7  18      598.55      610.62     35.01 o 
   1   7  18     1536.16     1423.47     65.31 o 
   2   7  18      615.28      637.26     32.76 o 
   3   7  18        4.94        7.40     19.95 o 
   4   7  18        1.08        9.64     20.53 o 
   5   7  18        8.66        6.89     21.77 o 
   6   7  18       89.05       38.40     23.62 o 
 -13   8  18        9.42      -25.78     25.78 o 
 -12   8  18      154.29      176.59     27.77 o 
 -11   8  18       16.92       35.22     26.11 o 
 -10   8  18      253.64      307.45     29.78 o 
  -9   8  18        2.02      -26.92     26.92 o 
  -8   8  18     1726.55     1969.01    109.87 o 
  -7   8  18      585.80      699.44     54.92 o 
  -6   8  18        2.31      -24.60     24.60 o 
  -5   8  18      284.71      300.93     32.77 o 
  -4   8  18     1180.80     1273.98    124.12 o 
  -3   8  18      572.79      524.55     39.33 o 
  -2   8  18      260.07      251.05     23.81 o 
  -1   8  18        0.36       -5.12     23.59 o 
   0   8  18      875.73      803.64     43.58 o 
   1   8  18       20.68       51.21     20.34 o 
   2   8  18      773.77      661.23     38.03 o 
   3   8  18       44.89       18.21     23.20 o 
   4   8  18      131.77      107.14     23.45 o 
   5   8  18      177.73      163.61     25.60 o 
 -11   9  18       64.02       97.19     28.41 o 
 -10   9  18       24.28      -19.62     65.41 o 
  -9   9  18      345.29      457.40     91.18 o 
  -8   9  18      107.13      131.09     31.09 o 
  -7   9  18       47.64      115.75     60.56 o 
  -6   9  18      246.75      295.53     35.06 o 
  -5   9  18     1303.96     1373.63     90.65 o 
  -4   9  18      180.72      166.68     29.99 o 
  -3   9  18      360.01      395.06     30.70 o 
  -2   9  18       32.11       27.27     20.85 o 
  -1   9  18      118.04      130.15     23.49 o 
   0   9  18       21.52        7.83     20.85 o 
   1   9  18       77.33       79.81     23.27 o 
   2   9  18        4.13       21.20     22.66 o 
   3   9  18       13.17       14.33     24.43 o 
  -8  10  18      311.98      396.91     40.84 o 
  -7  10  18      134.91      119.30     36.42 o 
  -6  10  18      263.96      337.17     37.33 o 
  -5  10  18       85.07      117.91     43.42 o 
  -4  10  18      501.28      599.56     39.94 o 
  -3  10  18       71.10       73.13     24.73 o 
  -2  10  18        6.45       34.50     23.95 o 
  -1  10  18       23.28       43.19     23.76 o 
   0  10  18      153.78       97.81     36.55 o 
 -18   1  19        6.35       -2.43     21.77 o 
 -17   1  19      203.06      238.50     24.89 o 
 -16   1  19      599.62      636.10     30.47 o 
 -15   1  19     1791.83     1764.47     65.94 o 
 -14   1  19      285.02      274.01     22.65 o 
 -13   1  19       12.08       -7.58     14.59 o 
 -12   1  19     3294.62     3288.11    114.41 o 
 -11   1  19     2476.39     2436.32     86.09 o 
 -10   1  19      247.50      249.03     17.97 o 
  -9   1  19       56.96       50.47     12.23 o 
  -8   1  19      108.62       87.80     11.98 o 
  -7   1  19     1004.37      895.10     31.24 o 
  -6   1  19       13.17       24.63      8.16 o 
  -5   1  19     5413.85     5276.00    149.28 o 
  -4   1  19      157.38      159.40      9.22 o 
  -3   1  19        2.83       -3.78      7.37 o 
  -2   1  19      344.51      319.21     12.65 o 
  -1   1  19    10180.40     9684.61    223.48 o 
   0   1  19     2081.27     1990.39     54.98 o 
   1   1  19       19.40       29.59     10.15 o 
   2   1  19      498.40      501.91     22.53 o 
   3   1  19      736.06      700.79     33.77 o 
   4   1  19       42.43       20.05     22.59 o 
   5   1  19       32.04       41.47     23.85 o 
   6   1  19      108.09       93.54     26.56 o 
   7   1  19        4.84       -6.00     26.72 o 
   8   1  19        9.78        6.74     29.07 o 
   9   1  19       11.24       -2.11     30.90 o 
 -17   2  19      558.32      616.76     36.28 o 
 -16   2  19     2071.69     2201.11     92.80 o 
 -15   2  19      177.10      154.47     21.79 o 
 -14   2  19      231.99      228.78     27.21 o 
 -13   2  19      139.69      138.69     16.33 o 
 -12   2  19      663.68      688.68     30.66 o 
 -11   2  19      360.55      318.85     28.42 o 
 -10   2  19     1525.36     1547.02     61.49 o 
  -9   2  19     1396.00     1409.38     51.78 o 
  -8   2  19      700.01      697.16     26.34 o 
  -7   2  19     5158.67     5104.03    158.99 o 
  -6   2  19     7217.26     7105.22    220.23 o 
  -5   2  19     1601.12     1555.14     46.50 o 
  -4   2  19      119.35      123.41      9.17 o 
  -3   2  19       95.37       69.74     10.11 o 
  -2   2  19     2219.86     2168.28     71.61 o 
  -1   2  19      498.18      475.41     18.44 o 
   0   2  19     1557.29     1492.14     46.39 o 
   1   2  19      586.97      632.33     23.48 o 
   2   2  19      557.75      476.91     22.03 o 
   3   2  19      151.82      136.70     16.05 o 
   4   2  19      996.28     1033.01     46.38 o 
   5   2  19      185.33      195.40     27.74 o 
   6   2  19        1.82      -24.50     25.13 o 
   7   2  19       56.78       42.88     28.26 o 
   8   2  19      123.86      126.07     32.23 o 
   9   2  19       26.59       -3.72     31.31 o 
 -17   3  19      178.45      143.73     26.68 o 
 -16   3  19       18.94       20.69     21.51 o 
 -15   3  19      950.14      994.88     62.17 o 
 -14   3  19      123.97      160.96     20.65 o 
 -13   3  19       27.40       54.93     18.18 o 
 -12   3  19      266.98      296.30     42.55 o 
 -11   3  19     2910.45     2922.55    101.69 o 
 -10   3  19      152.52      143.96     13.89 o 
  -9   3  19      151.97      163.60     12.56 o 
  -8   3  19      321.73      340.01     16.05 o 
  -7   3  19       98.72      103.66     12.87 o 
  -6   3  19        7.94       -9.43     10.95 o 
  -5   3  19      461.80      405.24     36.73 o 
  -4   3  19       39.12       49.91     20.85 o 
  -3   3  19       19.16       26.77     14.70 o 
  -2   3  19      603.46      575.12     23.86 o 
  -1   3  19     1864.55     1716.28     52.67 o 
   0   3  19      933.24      879.61     30.36 o 
   1   3  19      285.57      298.89     15.11 o 
   2   3  19        7.47        9.15     13.23 o 
   3   3  19      814.04      894.85     37.13 o 
   4   3  19        2.98       -0.67     15.21 o 
   5   3  19      458.04      411.02     42.86 o 
   6   3  19      136.70      164.34     23.68 o 
   7   3  19       14.25       34.54     28.36 o 
   8   3  19      280.22      272.36     40.88 o 
 -17   4  19       33.26       11.57     22.81 o 
 -16   4  19      525.51      598.90     34.75 o 
 -15   4  19      351.12      357.40     26.94 o 
 -14   4  19      233.75      271.07     23.95 o 
 -13   4  19       33.62        1.76     17.72 o 
 -12   4  19        0.26       -7.77     21.63 o 
 -11   4  19        7.31       21.01     20.01 o 
 -10   4  19      293.37      300.32     22.78 o 
  -9   4  19       51.71       30.69     16.26 o 
  -8   4  19      370.22      422.74     40.15 o 
  -7   4  19      611.93      649.85     42.00 o 
  -6   4  19      126.26       91.91     40.50 o 
  -5   4  19      200.96      161.45     21.27 o 
  -4   4  19      102.64      116.50     36.02 o 
  -3   4  19      268.82      223.70     23.55 o 
  -2   4  19      161.83      156.61     16.43 o 
  -1   4  19      247.37      237.54     15.61 o 
   0   4  19      956.31      898.91     39.57 o 
   1   4  19      827.90      802.29     32.43 o 
   2   4  19      122.77       96.92     17.69 o 
   3   4  19       19.41       -2.69     18.22 o 
   4   4  19      440.48      487.59     24.47 o 
   5   4  19      317.97      368.35     27.24 o 
   6   4  19       16.94       44.29     22.32 o 
   7   4  19      176.10      194.85     25.67 o 
   8   4  19       35.56       24.09     30.76 o 
 -16   5  19      744.26      833.11     88.78 o 
 -15   5  19     1007.55     1034.03     63.74 o 
 -14   5  19        2.98       -9.14     47.03 o 
 -13   5  19      102.85       53.12     24.73 o 
 -12   5  19     1173.77     1182.69     66.77 o 
 -11   5  19     3004.52     3255.66    142.13 o 
 -10   5  19     1059.87     1066.73     64.86 o 
  -9   5  19      141.36      152.89     24.13 o 
  -8   5  19       11.11      -12.14     19.94 o 
  -7   5  19      914.07      827.05     51.68 o 
  -6   5  19       20.69       55.13     24.31 o 
  -5   5  19     3285.02     3176.10    163.76 o 
  -4   5  19     2091.39     1993.96    106.75 o 
  -3   5  19        0.20      -13.28     18.85 o 
  -2   5  19     2490.81     2393.41    126.14 o 
  -1   5  19     2186.70     2095.28     76.66 o 
   0   5  19     1115.67     1061.55     39.27 o 
   1   5  19       17.79       32.23     16.52 o 
   2   5  19       20.12       28.53     17.83 o 
   3   5  19      980.82     1006.01     45.16 o 
   4   5  19       19.64       12.12     20.55 o 
   5   5  19       33.82       30.24     32.70 o 
   6   5  19        9.41       16.86     22.83 o 
   7   5  19       20.23        5.48     23.56 o 
 -15   6  19        0.09       10.54     30.83 o 
 -14   6  19       49.58       33.71     26.36 o 
 -13   6  19       56.47       55.86     34.71 o 
 -12   6  19      735.98      725.63     42.27 o 
 -11   6  19      583.60      661.29     40.96 o 
 -10   6  19     2478.34     2617.05    139.11 o 
  -9   6  19       21.09       28.91     22.96 o 
  -8   6  19      355.60      376.02     52.79 o 
  -7   6  19      951.39      940.01     60.97 o 
  -6   6  19     4169.71     4190.86    280.17 o 
  -5   6  19     1637.20     1577.45     87.31 o 
  -4   6  19      471.83      459.86     35.47 o 
  -3   6  19      353.86      278.20     27.79 o 
  -2   6  19     1006.19      959.40     58.00 o 
  -1   6  19        1.54       -8.60     17.30 o 
   0   6  19     1279.15     1210.84     53.30 o 
   1   6  19      120.10      119.23     15.83 o 
   2   6  19      176.21      116.08     19.52 o 
   3   6  19       85.91       60.14     20.12 o 
   4   6  19      677.71      619.94     53.15 o 
   5   6  19       10.53       -5.22     21.77 o 
   6   6  19      240.15      247.51     27.17 o 
 -14   7  19        4.69       23.51     36.78 o 
 -13   7  19       67.91       25.75     25.92 o 
 -12   7  19       24.76       -3.00     26.04 o 
 -11   7  19      266.82      349.23     30.68 o 
 -10   7  19        5.21       14.33     25.67 o 
  -9   7  19      376.01      406.74     50.86 o 
  -8   7  19       15.24       -2.53     45.78 o 
  -7   7  19      708.49      668.82     46.64 o 
  -6   7  19       23.39      -25.50     25.50 o 
  -5   7  19        7.69       -8.56     24.40 o 
  -4   7  19      300.88      327.61     45.80 o 
  -3   7  19      353.12      373.18     55.30 o 
  -2   7  19       43.27       23.03     20.10 o 
  -1   7  19       46.22       55.48     19.10 o 
   0   7  19      224.95      196.67     21.97 o 
   1   7  19      245.28      237.46     37.42 o 
   2   7  19       21.73        5.76     21.37 o 
   3   7  19      858.04      823.89     47.96 o 
   4   7  19        0.72       -8.14     21.72 o 
   5   7  19       62.33       29.57     23.50 o 
 -13   8  19        1.06       10.03     27.25 o 
 -12   8  19        2.84        1.80     25.68 o 
 -11   8  19       61.60       88.71     33.01 o 
 -10   8  19      144.68      239.25     34.19 o 
  -9   8  19      209.27      255.02     40.98 o 
  -8   8  19       87.09       51.90     28.61 o 
  -7   8  19      387.31      405.26     36.79 o 
  -6   8  19      325.09      385.32     35.20 o 
  -5   8  19      127.37      141.07     26.50 o 
  -4   8  19       51.47       94.94     32.76 o 
  -3   8  19       34.53       60.18     36.31 o 
  -2   8  19      208.88      223.12     24.05 o 
  -1   8  19       12.90       20.98     19.96 o 
   0   8  19      394.54      405.96     24.59 o 
   1   8  19      368.42      348.06     28.47 o 
   2   8  19        2.23       44.83     22.30 o 
   3   8  19        2.49      -16.17     23.49 o 
   4   8  19      499.83      424.55     59.65 o 
 -11   9  19      810.16      921.66     64.90 o 
 -10   9  19      526.28      615.20     49.95 o 
  -9   9  19       30.53       15.84     27.98 o 
  -8   9  19        3.04       -9.63     35.32 o 
  -7   9  19      520.84      632.56     71.89 o 
  -6   9  19      210.36      239.64     32.94 o 
  -5   9  19      344.90      408.00     46.54 o 
  -4   9  19      260.82      269.99     49.33 o 
  -3   9  19        0.75       14.51     22.97 o 
  -2   9  19      520.70      545.24     41.83 o 
  -1   9  19      818.70      800.46     52.46 o 
   0   9  19      281.36      282.39     39.74 o 
   1   9  19       17.13       33.47     22.92 o 
   2   9  19        2.44      -22.34     23.04 o 
  -7  10  19       26.46       10.81     30.18 o 
  -6  10  19      729.42      834.55     81.34 o 
  -5  10  19       90.84       45.83     30.47 o 
  -4  10  19       63.64       67.79     25.72 o 
  -3  10  19       24.21        4.10     23.66 o 
  -2  10  19      515.03      514.55     39.59 o 
 -18   0  20     3087.51     3310.05    165.59 o 
 -17   0  20       21.79      -21.33     25.91 o 
 -16   0  20      457.27      470.09     36.46 o 
 -15   0  20      516.77      581.42     46.52 o 
 -14   0  20     1070.02     1072.15     62.29 o 
 -13   0  20     1231.97     1184.67    139.68 o 
 -12   0  20     1713.21     1676.65    146.80 o 
 -11   0  20       25.46       44.40     18.78 o 
 -10   0  20      123.45       99.42     19.45 o 
  -9   0  20     2770.68     2841.65    140.21 o 
  -8   0  20     8152.26     8236.45    394.88 o 
  -7   0  20     1100.63     1100.09     75.02 o 
  -6   0  20      179.00      181.24     22.42 o 
  -5   0  20     3777.91     3524.58    145.06 o 
  -4   0  20     2876.86     2532.64    105.60 o 
  -3   0  20      160.18      126.83     14.20 o 
  -2   0  20      573.86      523.61     30.57 o 
  -1   0  20      189.55      193.14     13.98 o 
   0   0  20     1193.55     1125.93     43.96 o 
   1   0  20      439.35      432.58     53.79 o 
   2   0  20     2606.63     2480.36    131.68 o 
   3   0  20       10.94       53.17     28.31 o 
   4   0  20      511.12      454.01     41.88 o 
   5   0  20     1770.67     1641.99     95.45 o 
   6   0  20     2124.81     2324.92    195.45 o 
   7   0  20       16.49      -17.99     55.98 o 
   8   0  20        7.67      -58.16     58.16 o 
 -18   1  20        3.59      -21.44     21.44 o 
 -17   1  20       59.61       47.83     21.82 o 
 -16   1  20       82.03       63.76     18.11 o 
 -15   1  20        4.55       14.16     16.99 o 
 -14   1  20     1140.02     1146.28     47.38 o 
 -13   1  20     1948.87     1997.33     72.57 o 
 -12   1  20      451.58      427.82     22.82 o 
 -11   1  20       16.14       -6.28     21.65 o 
 -10   1  20     1500.76     1439.28     53.66 o 
  -9   1  20     1102.73     1072.63     41.73 o 
  -8   1  20     2915.72     2901.11     97.05 o 
  -7   1  20     1099.58     1058.33     35.96 o 
  -6   1  20      678.17      638.68     22.81 o 
  -5   1  20       48.06       38.43     10.08 o 
  -4   1  20      798.99      755.64     25.47 o 
  -3   1  20     5513.29     5208.79    138.42 o 
  -2   1  20       20.03       19.95      7.42 o 
  -1   1  20      834.06      778.25     21.61 o 
   0   1  20      970.97      996.93     33.19 o 
   1   1  20     1269.39     1202.73     43.18 o 
   2   1  20       46.42       38.41     17.09 o 
   3   1  20      199.61      184.59     23.62 o 
   4   1  20      163.77      149.30     25.09 o 
   5   1  20      124.76      152.04     27.86 o 
   6   1  20      141.30       91.42     30.79 o 
   7   1  20        5.01      -18.70     27.66 o 
   8   1  20        4.99      -10.90     28.78 o 
 -17   2  20      100.21       88.01     23.29 o 
 -16   2  20      145.12      146.96     23.22 o 
 -15   2  20        0.68        0.80     19.65 o 
 -14   2  20        4.26       13.01     17.77 o 
 -13   2  20        2.00      -14.74     14.74 o 
 -12   2  20      140.49      138.77     15.93 o 
 -11   2  20        6.79      -11.25     13.47 o 
 -10   2  20     1084.60     1136.32     43.85 o 
  -9   2  20       72.60       93.83     12.85 o 
  -8   2  20       10.05       -7.56     11.28 o 
  -7   2  20      392.39      407.22     20.64 o 
  -6   2  20       29.16       22.56      9.71 o 
  -5   2  20        0.77        3.13      8.26 o 
  -4   2  20        1.24        8.08      8.13 o 
  -3   2  20      246.32      247.47     13.81 o 
  -2   2  20      101.82       99.98     11.72 o 
  -1   2  20        0.83       -9.82      9.82 o 
   0   2  20      128.26      103.37     11.27 o 
   1   2  20      272.64      288.09     17.18 o 
   2   2  20       75.08       76.90     14.15 o 
   3   2  20        2.97       10.66     17.97 o 
   4   2  20       25.93       48.72     24.08 o 
   5   2  20       32.76       36.72     26.14 o 
   6   2  20      121.77      132.16     32.33 o 
   7   2  20       29.94      -17.08     28.74 o 
   8   2  20       31.52       27.54     30.95 o 
 -17   3  20      293.93      275.80     27.32 o 
 -16   3  20       31.54       22.55     21.52 o 
 -15   3  20      132.04      101.63     21.25 o 
 -14   3  20      343.07      370.84     51.79 o 
 -13   3  20     2024.69     2116.12     88.07 o 
 -12   3  20      643.88      679.67     35.18 o 
 -11   3  20        7.44        8.57     13.18 o 
 -10   3  20      904.09      849.82     35.20 o 
  -9   3  20     1795.50     1876.42     67.43 o 
  -8   3  20     1779.36     1664.32     61.88 o 
  -7   3  20      998.64      916.78     37.77 o 
  -6   3  20      281.28      235.42     21.22 o 
  -5   3  20       22.19        6.76     24.94 o 
  -4   3  20     3362.48     3362.15    119.31 o 
  -3   3  20     3024.10     2803.71    100.09 o 
  -2   3  20     1458.91     1472.19     55.37 o 
  -1   3  20      174.24      139.13     11.99 o 
   0   3  20       16.56        9.15     10.68 o 
   1   3  20     2071.76     1985.52     67.17 o 
   2   3  20      564.78      576.49     29.24 o 
   3   3  20      191.80      140.98     16.18 o 
   4   3  20       18.70        0.37     18.74 o 
   5   3  20        2.63       12.39     20.37 o 
   6   3  20        8.32      -10.86     28.43 o 
   7   3  20      205.68      229.88     33.59 o 
   8   3  20        2.97      -20.16     31.14 o 
 -16   4  20      263.57      257.02     43.11 o 
 -15   4  20      344.57      337.99     61.26 o 
 -14   4  20      729.55      761.12     69.14 o 
 -13   4  20      350.21      354.83     38.19 o 
 -12   4  20      681.31      660.37     42.87 o 
 -11   4  20       50.75       40.21     27.57 o 
 -10   4  20      383.73      395.01     74.29 o 
  -9   4  20     2668.50     2525.68    127.76 o 
  -8   4  20     5062.45     4841.01    197.88 o 
  -7   4  20      157.68      128.38     21.23 o 
  -6   4  20       72.23       34.66     19.79 o 
  -5   4  20     1678.32     1567.56     85.79 o 
  -4   4  20     4050.18     3871.65    199.18 o 
  -3   4  20      381.72      299.93     20.61 o 
  -2   4  20      462.07      510.06     29.57 o 
  -1   4  20      127.80      127.76     16.57 o 
   0   4  20      200.49      199.48     15.63 o 
   1   4  20       24.76       56.00     14.26 o 
   2   4  20     1932.23     1904.98     75.04 o 
   3   4  20      268.05      263.93     18.89 o 
   4   4  20      485.91      445.02     23.39 o 
   5   4  20      781.12      730.95     37.90 o 
   6   4  20      549.84      564.24     37.66 o 
   7   4  20       54.02       87.55     30.86 o 
 -16   5  20       98.44       61.10     29.00 o 
 -15   5  20        1.33        4.17     26.96 o 
 -14   5  20     1104.91     1243.77     84.53 o 
 -13   5  20      457.60      431.52     51.20 o 
 -12   5  20       69.88       60.59     35.16 o 
 -11   5  20      253.45      269.06     30.24 o 
 -10   5  20     1365.45     1446.57    152.83 o 
  -9   5  20      181.25      163.23     37.61 o 
  -8   5  20      196.91      227.26     25.93 o 
  -7   5  20      280.21      308.40     41.71 o 
  -6   5  20       19.14       22.90     20.94 o 
  -5   5  20       81.25       59.20     20.48 o 
  -4   5  20       59.86       18.02     21.76 o 
  -3   5  20      528.05      539.58     79.67 o 
  -2   5  20      189.35      225.44     36.12 o 
  -1   5  20      398.31      388.62     22.00 o 
   0   5  20      553.66      510.79     25.72 o 
   1   5  20      728.82      620.68     31.42 o 
   2   5  20      660.72      614.90     41.40 o 
   3   5  20       24.79       17.33     20.04 o 
   4   5  20      179.81      178.68     23.32 o 
   5   5  20      589.88      582.17     33.58 o 
   6   5  20       39.10       36.29     24.17 o 
 -15   6  20       98.85       68.11     29.02 o 
 -14   6  20       37.66       60.26     39.50 o 
 -13   6  20      123.10      123.88     40.04 o 
 -12   6  20       31.99       27.57     25.36 o 
 -11   6  20        0.83        2.56     26.03 o 
 -10   6  20      505.83      526.02     41.35 o 
  -9   6  20     1334.32     1404.83     92.42 o 
  -8   6  20      188.00      183.98     26.60 o 
  -7   6  20      663.20      666.04     45.36 o 
  -6   6  20      171.97      205.44     43.79 o 
  -5   6  20       31.63       42.73     21.72 o 
  -4   6  20      168.62      111.60     23.98 o 
  -3   6  20      375.72      361.61     32.19 o 
  -2   6  20       47.40       60.38     19.05 o 
  -1   6  20      478.82      455.84     34.98 o 
   0   6  20       67.14       61.21     16.14 o 
   1   6  20      175.20      138.24     21.75 o 
   2   6  20      339.22      333.19     25.27 o 
   3   6  20      140.08       95.17     25.48 o 
   4   6  20       10.31       15.54     21.60 o 
   5   6  20      100.94      135.02     24.03 o 
   6   6  20      140.40      171.88     51.36 o 
 -14   7  20      515.70      693.40     68.17 o 
 -13   7  20      480.98      584.15     59.44 o 
 -12   7  20       91.48      111.62     30.09 o 
 -11   7  20      120.15      167.39     45.10 o 
 -10   7  20      387.58      452.23     44.47 o 
  -9   7  20      974.61      929.04     59.52 o 
  -8   7  20        6.42      -19.71     36.96 o 
  -7   7  20      360.65      394.52     35.83 o 
  -6   7  20        8.72       10.08     37.66 o 
  -5   7  20      174.56      134.15     52.00 o 
  -4   7  20      543.95      576.12    163.85 o 
  -3   7  20     1651.32     1557.64     96.75 o 
  -2   7  20      881.65      859.73     44.75 o 
  -1   7  20       29.25       21.55     15.80 o 
   0   7  20       26.58      -10.73     15.45 o 
   1   7  20      515.01      421.33     30.36 o 
   2   7  20      477.71      484.65     33.16 o 
   3   7  20       58.39       41.11     23.49 o 
   4   7  20        1.52       -7.30     21.79 o 
 -12   8  20      396.46      438.82     48.16 o 
 -11   8  20       34.90      -16.59     48.69 o 
 -10   8  20        7.49        1.06     34.06 o 
  -9   8  20      541.38      566.92     45.00 o 
  -8   8  20      393.99      443.26     56.51 o 
  -7   8  20        2.91       57.45     27.30 o 
  -6   8  20      302.11      368.63     45.00 o 
  -5   8  20      575.73      604.76     86.63 o 
  -4   8  20     1230.17     1288.88     87.80 o 
  -3   8  20       92.73       81.94     22.56 o 
  -2   8  20       83.66       78.38     21.87 o 
  -1   8  20       56.36       70.98     22.70 o 
   0   8  20      672.71      652.34     31.52 o 
   1   8  20        4.09      -21.73     21.73 o 
   2   8  20      452.64      402.14     32.08 o 
   3   8  20       70.16       13.48     24.30 o 
 -10   9  20      103.37       96.47     31.17 o 
  -9   9  20      277.62      320.29     53.55 o 
  -8   9  20        2.73       13.13     29.99 o 
  -7   9  20       25.46       47.97     30.24 o 
  -6   9  20       12.50       60.23     28.49 o 
  -5   9  20        7.47      -27.20     27.99 o 
  -4   9  20       27.26      -20.40     27.78 o 
  -3   9  20      316.90      350.68     30.10 o 
  -2   9  20      147.44      170.33     31.78 o 
  -1   9  20      148.60      201.27     26.28 o 
   0   9  20       43.41       31.33     23.08 o 
   1   9  20       66.69       58.28     24.27 o 
 -17   1  21       12.30      -21.64     21.64 o 
 -16   1  21      501.08      498.24     68.42 o 
 -15   1  21      658.22      628.72     40.56 o 
 -14   1  21       56.47       33.65     16.54 o 
 -13   1  21        9.01      -15.06     15.06 o 
 -12   1  21     2744.11     2821.38     98.85 o 
 -11   1  21     1426.68     1502.77     56.26 o 
 -10   1  21      171.76      154.06     15.00 o 
  -9   1  21       41.91       27.78     10.71 o 
  -8   1  21      941.12      860.86     31.20 o 
  -7   1  21      855.76      770.81     28.18 o 
  -6   1  21      293.91      302.12     17.31 o 
  -5   1  21     2394.53     2323.88     67.61 o 
  -4   1  21      131.71      129.67     10.00 o 
  -3   1  21      151.48      156.01     10.26 o 
  -2   1  21      649.53      667.71     25.50 o 
  -1   1  21     2068.68     2073.83     53.13 o 
   0   1  21      361.65      353.41     18.22 o 
   1   1  21      217.78      200.62     26.76 o 
   2   1  21      186.30      145.70     23.40 o 
   3   1  21      638.51      590.41     38.08 o 
   4   1  21      404.32      416.27     33.53 o 
   5   1  21      105.22       88.55     27.60 o 
   6   1  21      184.00      174.02     30.72 o 
   7   1  21       47.12       28.15     30.34 o 
 -17   2  21      820.62      985.10     67.96 o 
 -16   2  21      136.91      124.99     23.49 o 
 -15   2  21       69.98       60.97     27.70 o 
 -14   2  21        7.06       11.28     15.99 o 
 -13   2  21      109.97      115.34     16.76 o 
 -12   2  21        3.83       13.73     14.56 o 
 -11   2  21     3258.01     3494.96    134.18 o 
 -10   2  21     5805.15     5645.76    192.15 o 
  -9   2  21       16.59       15.32     12.85 o 
  -8   2  21      613.52      673.49     34.66 o 
  -7   2  21     7865.26     8166.45    252.55 o 
  -6   2  21     2901.92     2801.82     80.75 o 
  -5   2  21       13.14       -4.13     10.44 o 
  -4   2  21       12.07       10.93     10.40 o 
  -3   2  21     1130.62     1056.60     37.61 o 
  -2   2  21     1342.75     1168.98     42.19 o 
  -1   2  21       15.02       19.44     10.62 o 
   0   2  21     1664.33     1671.72     51.84 o 
   1   2  21      120.04      128.79     14.44 o 
   2   2  21      133.24      106.21     17.41 o 
   3   2  21     2097.14     2061.19     95.63 o 
   4   2  21     1287.10     1342.20     69.33 o 
   5   2  21       36.11       29.63     26.65 o 
   6   2  21        1.78      -11.77     27.79 o 
   7   2  21       95.68      121.50     31.68 o 
 -17   3  21        4.92       13.12     22.59 o 
 -16   3  21       17.18        5.54     21.74 o 
 -15   3  21      589.91      624.14     35.93 o 
 -14   3  21      353.89      443.79     29.26 o 
 -13   3  21      125.76      108.35     19.37 o 
 -12   3  21      402.79      485.82     54.41 o 
 -11   3  21      405.70      347.71     20.09 o 
 -10   3  21      136.14      133.29     17.71 o 
  -9   3  21      231.47      240.43     26.10 o 
  -8   3  21     1755.69     1734.08     64.69 o 
  -7   3  21      283.67      276.38     17.72 o 
  -6   3  21       99.98       77.33     14.81 o 
  -5   3  21      801.75      712.35     36.42 o 
  -4   3  21       52.37       51.65     15.15 o 
  -3   3  21       10.10       10.02     16.42 o 
  -2   3  21      810.92      789.40     34.00 o 
  -1   3  21      865.54      822.71     29.09 o 
   0   3  21       11.30        4.40     11.15 o 
   1   3  21      274.38      276.45     17.83 o 
   2   3  21      125.11      132.49     15.69 o 
   3   3  21      290.62      265.19     18.89 o 
   4   3  21       93.54      123.71     21.24 o 
   5   3  21       54.69       63.22     27.05 o 
   6   3  21      340.52      402.47     66.45 o 
   7   3  21        0.58        6.83     30.48 o 
 -16   4  21       61.97       51.56     28.47 o 
 -15   4  21        0.72        4.89     25.07 o 
 -14   4  21      118.69      111.72     27.16 o 
 -13   4  21       86.69      114.02     47.68 o 
 -12   4  21      193.73      150.07     27.08 o 
 -11   4  21      460.51      495.46     55.13 o 
 -10   4  21        7.47      -11.56     25.58 o 
  -9   4  21        3.69      -20.13     20.13 o 
  -8   4  21      217.17      215.43     20.31 o 
  -7   4  21      129.76      150.29     26.82 o 
  -6   4  21     1307.43     1229.28     70.73 o 
  -5   4  21      547.82      519.89     37.03 o 
  -4   4  21      339.48      283.09     27.00 o 
  -3   4  21      240.16      220.81     19.21 o 
  -2   4  21      140.70      146.76     19.88 o 
  -1   4  21        1.64        1.85     14.15 o 
   0   4  21       84.12       72.11     14.34 o 
   1   4  21      201.42      257.55     21.90 o 
   2   4  21      609.76      599.69     31.76 o 
   3   4  21       23.84       16.84     15.95 o 
   4   4  21       73.42       68.06     18.90 o 
   5   4  21        2.22      -21.85     32.34 o 
   6   4  21      445.00      424.59     37.59 o 
 -15   5  21      152.34       82.76     38.21 o 
 -14   5  21      149.64      107.68     27.00 o 
 -13   5  21       93.38      109.29     30.48 o 
 -12   5  21      775.32      864.48     81.98 o 
 -11   5  21     1083.97     1167.19     93.19 o 
 -10   5  21       41.23       45.65     24.20 o 
  -9   5  21       53.01        4.47     23.21 o 
  -8   5  21     1089.01     1113.42    138.12 o 
  -7   5  21      310.84      292.91     40.34 o 
  -6   5  21     1912.07     1923.47    190.45 o 
  -5   5  21      211.74      288.81     61.63 o 
  -4   5  21       33.82       41.54     27.64 o 
  -3   5  21       18.40      -15.49     15.49 o 
  -2   5  21     1852.34     1833.53     68.43 o 
  -1   5  21     2028.19     1954.37     72.56 o 
   0   5  21      487.37      456.34     24.41 o 
   1   5  21        0.17        9.73     20.20 o 
   2   5  21      483.66      515.47     30.11 o 
   3   5  21      543.53      566.79     32.01 o 
   4   5  21        0.32      -21.67     21.67 o 
   5   5  21      631.50      586.85     34.62 o 
   6   5  21        6.42      -13.20     24.17 o 
 -15   6  21      113.86      103.29     45.06 o 
 -14   6  21      384.16      448.16     53.26 o 
 -13   6  21      530.38      622.11     60.64 o 
 -12   6  21       55.68       41.72     35.30 o 
 -11   6  21     1181.25     1317.48     78.67 o 
 -10   6  21     1443.60     1509.32     85.88 o 
  -9   6  21        6.84        8.80     33.89 o 
  -8   6  21       14.26       31.00     35.57 o 
  -7   6  21     1341.91     1315.43    191.68 o 
  -6   6  21     2498.98     2548.07    135.15 o 
  -5   6  21        2.69        7.77     43.45 o 
  -4   6  21      292.69      294.14     29.43 o 
  -3   6  21      459.33      431.42     35.71 o 
  -2   6  21      776.99      702.64     32.39 o 
  -1   6  21      115.56      122.91     16.59 o 
   0   6  21      755.04      658.30     31.40 o 
   1   6  21      138.22      122.57     36.60 o 
   2   6  21       80.90       97.07     23.24 o 
   3   6  21        9.75       -6.44     20.87 o 
   4   6  21      570.96      602.03     35.06 o 
   5   6  21      257.20      285.50     42.79 o 
 -13   7  21      493.24      403.51     50.58 o 
 -12   7  21       26.52       13.17     29.88 o 
 -11   7  21       18.35      -37.19     37.19 o 
 -10   7  21       56.99       41.78     27.66 o 
  -9   7  21        0.75        3.39     25.97 o 
  -8   7  21      188.52      226.14     46.98 o 
  -7   7  21      260.02      223.02     28.86 o 
  -6   7  21       23.10      -23.26     24.26 o 
  -5   7  21       17.38      -19.09     23.73 o 
  -4   7  21       31.74       -3.24     24.39 o 
  -3   7  21      226.77      230.76     28.41 o 
  -2   7  21        2.99      -19.36     19.36 o 
  -1   7  21      148.17      142.98     17.79 o 
   0   7  21       63.20       58.16     22.38 o 
   1   7  21       18.85       13.45     22.06 o 
   2   7  21      408.37      337.19     29.86 o 
   3   7  21      105.84       82.69     25.54 o 
 -12   8  21        5.96       -6.79     31.29 o 
 -11   8  21       58.65       26.69     31.24 o 
 -10   8  21      208.97      293.13     37.10 o 
  -9   8  21       85.45       78.23     29.28 o 
  -8   8  21      235.57      268.27     33.57 o 
  -7   8  21      180.72      190.33     31.07 o 
  -6   8  21      912.00      981.03     62.55 o 
  -5   8  21      753.82      860.58     56.85 o 
  -4   8  21        0.00      -24.98     24.98 o 
  -3   8  21       73.78       83.65     30.05 o 
  -2   8  21        5.31        6.36     36.10 o 
  -1   8  21      219.49      204.69     20.91 o 
   0   8  21       50.87       67.83     17.99 o 
   1   8  21      308.91      296.21     30.14 o 
   2   8  21       67.60       87.73     24.83 o 
  -9   9  21       90.89      119.37     31.90 o 
  -8   9  21      400.97      457.58     72.94 o 
  -7   9  21       33.82       72.84     30.94 o 
  -6   9  21      491.33      523.75    119.89 o 
  -5   9  21      229.04      233.37     63.80 o 
  -4   9  21       12.47       15.49     24.16 o 
  -3   9  21      128.43      118.96     25.52 o 
  -2   9  21      374.97      424.31     49.66 o 
  -1   9  21      727.86      763.92     91.40 o 
 -17   0  22       86.97       49.77     26.94 o 
 -16   0  22     1300.56     1476.29     81.25 o 
 -15   0  22      829.19      947.35     59.20 o 
 -14   0  22       71.64       66.58     30.69 o 
 -13   0  22      219.19      230.22     85.64 o 
 -12   0  22      505.74      533.84     55.14 o 
 -11   0  22      275.95      273.28     27.06 o 
 -10   0  22      846.49      920.24     91.70 o 
  -9   0  22     5753.72     5812.17    280.32 o 
  -8   0  22      737.14      695.53     41.18 o 
  -7   0  22      407.07      375.51     27.17 o 
  -6   0  22     1222.14     1165.65     62.09 o 
  -5   0  22     3995.43     3696.05    179.19 o 
  -4   0  22     3046.18     2827.92    117.60 o 
  -3   0  22     1603.91     1632.35     70.74 o 
  -2   0  22        7.31       18.24     11.62 o 
  -1   0  22      733.68      706.92     30.86 o 
   0   0  22      626.77      565.17     30.95 o 
   1   0  22     1447.37     1327.69     84.60 o 
   2   0  22     1458.18     1468.26    195.82 o 
   3   0  22      401.95      388.92     63.24 o 
   4   0  22      281.09      247.67     58.79 o 
   5   0  22       44.04      -19.95     49.13 o 
   6   0  22       46.36      101.64     60.10 o 
   7   0  22      309.32      177.04     60.58 o 
 -17   1  22      331.08      357.06     29.17 o 
 -16   1  22       48.94       48.22     21.84 o 
 -15   1  22      163.34      160.44     34.03 o 
 -14   1  22      823.15      839.29     42.57 o 
 -13   1  22      592.10      606.92     28.68 o 
 -12   1  22       81.16       87.24     23.97 o 
 -11   1  22       32.17       34.74     14.44 o 
 -10   1  22     1334.93     1334.91     50.79 o 
  -9   1  22      371.99      372.87     19.99 o 
  -8   1  22       90.93       96.55     11.23 o 
  -7   1  22     1115.18     1197.06     40.45 o 
  -6   1  22       54.68       58.51     10.03 o 
  -5   1  22        8.03       -2.62     10.94 o 
  -4   1  22     1595.83     1673.21     55.11 o 
  -3   1  22      964.02      995.12     38.65 o 
  -2   1  22      496.95      449.71     15.73 o 
  -1   1  22      715.55      641.18     27.08 o 
   0   1  22      407.18      383.54     19.38 o 
   1   1  22      374.86      321.23     22.18 o 
   2   1  22       57.91       66.85     22.55 o 
   3   1  22        0.32       -7.01     22.65 o 
   4   1  22       13.20        4.51     26.90 o 
   5   1  22      100.68       87.66     27.91 o 
   6   1  22       97.16       62.15     29.30 o 
   7   1  22      168.18      147.41     42.15 o 
 -17   2  22        9.93       -8.96     22.68 o 
 -16   2  22        2.66      -20.81     21.28 o 
 -15   2  22      210.31      256.61     25.24 o 
 -14   2  22       20.58       16.79     20.78 o 
 -13   2  22       24.77       37.51     15.79 o 
 -12   2  22      191.99      180.61     17.36 o 
 -11   2  22       39.29       15.17     14.37 o 
 -10   2  22      195.13      194.45     21.45 o 
  -9   2  22      130.83       96.78     15.94 o 
  -8   2  22      480.74      548.45     25.07 o 
  -7   2  22       45.63       57.61     15.29 o 
  -6   2  22       90.44       69.24     11.45 o 
  -5   2  22      265.14      259.80     14.74 o 
  -4   2  22       60.00       47.03     11.13 o 
  -3   2  22      593.15      529.46     25.07 o 
  -2   2  22       39.35       40.39     14.37 o 
  -1   2  22      236.26      218.52     13.78 o 
   0   2  22       39.58       55.08     11.63 o 
   1   2  22      115.24      111.24     17.50 o 
   2   2  22       11.68      -10.23     16.57 o 
   3   2  22      200.39      236.27     27.42 o 
   4   2  22       33.10       12.20     25.44 o 
   5   2  22       19.61       50.90     27.01 o 
   6   2  22        3.01      -16.97     29.01 o 
   7   2  22        6.66      -38.69     46.08 o 
 -16   3  22        5.43      -20.95     21.71 o 
 -15   3  22       26.35       25.40     20.74 o 
 -14   3  22     2052.07     2344.19    112.31 o 
 -13   3  22      828.71      932.95     45.48 o 
 -12   3  22        2.33       28.45     23.94 o 
 -11   3  22      156.84      179.65     25.08 o 
 -10   3  22     1840.35     1865.97     78.38 o 
  -9   3  22      589.37      577.04     30.16 o 
  -8   3  22     1156.05     1176.95     58.99 o 
  -7   3  22      197.12      183.29     15.88 o 
  -6   3  22       74.33       71.81     13.53 o 
  -5   3  22       55.34       67.95     19.98 o 
  -4   3  22     1399.86     1487.15     56.43 o 
  -3   3  22     2487.68     2464.94     89.14 o 
  -2   3  22      701.89      669.91     27.06 o 
  -1   3  22      833.38      790.69     30.74 o 
   0   3  22      996.89     1016.16     35.07 o 
   1   3  22     1112.78     1142.78     43.37 o 
   2   3  22        2.94      -11.94     14.68 o 
   3   3  22      126.67      117.52     16.76 o 
   4   3  22      274.37      263.79     30.82 o 
   5   3  22        0.73       -0.97     27.82 o 
   6   3  22       35.71       14.95     28.80 o 
 -16   4  22      161.06      150.71     44.83 o 
 -15   4  22      277.25      297.30     36.75 o 
 -14   4  22      144.48      148.82     28.82 o 
 -13   4  22      524.98      563.17     75.48 o 
 -12   4  22      129.67      108.29     24.64 o 
 -11   4  22      558.90      521.96     37.71 o 
 -10   4  22       50.45       55.44     36.62 o 
  -9   4  22     2927.28     3020.78    149.90 o 
  -8   4  22     1988.50     2040.94     88.69 o 
  -7   4  22      120.32       81.96     21.61 o 
  -6   4  22      553.23      502.83     36.93 o 
  -5   4  22     3480.82     3319.93    172.42 o 
  -4   4  22     1241.02     1169.73     53.59 o 
  -3   4  22        2.57       -5.91     15.90 o 
  -2   4  22      400.05      427.12     23.21 o 
  -1   4  22      395.68      348.87     21.18 o 
   0   4  22        0.80        9.84     15.36 o 
   1   4  22      807.28      748.02     36.01 o 
   2   4  22      401.20      399.63     30.21 o 
   3   4  22      341.98      300.15     20.79 o 
   4   4  22      104.21       80.45     25.44 o 
   5   4  22       30.82        4.32     29.30 o 
   6   4  22      168.15      204.49     37.26 o 
 -15   5  22       21.74       57.14     28.28 o 
 -14   5  22      143.34      101.75     49.77 o 
 -13   5  22       65.16       42.88     26.08 o 
 -12   5  22       34.83       37.33     24.70 o 
 -11   5  22        0.10      -19.37     32.04 o 
 -10   5  22      440.31      488.11     49.40 o 
  -9   5  22      431.29      432.28     35.84 o 
  -8   5  22       59.30       54.30     43.25 o 
  -7   5  22       87.70       89.55     24.05 o 
  -6   5  22     1016.10      975.28     60.74 o 
  -5   5  22      273.86      282.09     29.38 o 
  -4   5  22      918.23      853.55     58.93 o 
  -3   5  22       61.74       62.19     19.30 o 
  -2   5  22        3.50       14.68     15.91 o 
  -1   5  22       73.49       61.49     16.72 o 
   0   5  22      106.19      110.38     24.45 o 
   1   5  22      108.15      104.63     31.52 o 
   2   5  22        7.27      -20.41     20.41 o 
   3   5  22       23.06       20.31     21.36 o 
   4   5  22       15.33       37.78     22.33 o 
   5   5  22       33.33       31.77     28.64 o 
 -14   6  22       52.97       39.17     40.58 o 
 -13   6  22      349.39      446.94     53.49 o 
 -12   6  22       52.57      105.90     38.19 o 
 -11   6  22        1.37       -1.86     34.25 o 
 -10   6  22       16.92       14.76     29.46 o 
  -9   6  22       34.64       25.15     25.15 o 
  -8   6  22     1260.99     1312.38     76.24 o 
  -7   6  22      234.02      261.28     76.84 o 
  -6   6  22       17.36      -21.68     21.68 o 
  -5   6  22      353.53      358.34     32.33 o 
  -4   6  22      569.14      541.98     39.95 o 
  -3   6  22      215.34      235.93     34.84 o 
  -2   6  22      473.42      448.64     24.66 o 
  -1   6  22        7.19       -2.28     22.22 o 
   0   6  22        6.37       -3.96     16.39 o 
   1   6  22      114.93       87.04     23.34 o 
   2   6  22       35.09       36.63     23.48 o 
   3   6  22      335.37      328.76     36.18 o 
   4   6  22       29.09       34.43     23.06 o 
 -13   7  22      464.12      560.28     60.74 o 
 -12   7  22        2.42       17.55     37.59 o 
 -11   7  22      483.39      548.86     44.79 o 
 -10   7  22     1439.37     1584.96     91.95 o 
  -9   7  22      343.40      403.58     38.50 o 
  -8   7  22      595.04      658.18     70.83 o 
  -7   7  22       87.46       77.05     47.88 o 
  -6   7  22      324.48      359.15     33.90 o 
  -5   7  22       20.52       30.28     25.23 o 
  -4   7  22     1095.48     1108.65    100.49 o 
  -3   7  22     1611.05     1578.95    149.42 o 
  -2   7  22      173.59      146.96     18.69 o 
  -1   7  22       24.13       21.85     16.94 o 
   0   7  22     1673.22     1584.47     71.84 o 
   1   7  22      304.95      268.85     27.91 o 
   2   7  22       39.96        2.47     24.52 o 
 -11   8  22      474.05      526.14     45.99 o 
 -10   8  22      133.22      113.64     32.46 o 
  -9   8  22     1141.90     1302.37     78.27 o 
  -8   8  22      523.75      614.35     46.83 o 
  -7   8  22        0.48       29.26     26.96 o 
  -6   8  22       19.34        1.69     27.99 o 
  -5   8  22      746.62      815.30    151.20 o 
  -4   8  22      570.01      601.71     45.53 o 
  -3   8  22       61.80       80.58     24.25 o 
  -2   8  22        5.65       16.63     22.39 o 
  -1   8  22      324.84      290.48     23.00 o 
   0   8  22       28.83       40.06     24.47 o 
   1   8  22       54.52       67.21     24.73 o 
  -7   9  22       45.31       47.73     28.80 o 
  -6   9  22      647.58      666.05     50.42 o 
  -5   9  22       78.33       10.67     30.18 o 
  -4   9  22      106.24      106.62     26.34 o 
  -3   9  22       75.20       75.35     25.07 o 
 -17   1  23       80.33      113.65     24.10 o 
 -16   1  23     1339.69     1475.92     57.32 o 
 -15   1  23       69.46       16.03     17.38 o 
 -14   1  23       25.99       -5.46     17.07 o 
 -13   1  23     1236.43     1340.92     52.08 o 
 -12   1  23     2108.88     2120.12     76.65 o 
 -11   1  23      838.88      840.12     36.23 o 
 -10   1  23      119.74      129.56     15.46 o 
  -9   1  23       44.33       26.08     13.66 o 
  -8   1  23       64.01       68.92     13.47 o 
  -7   1  23       18.97       17.50     12.07 o 
  -6   1  23     1650.79     1718.44     62.01 o 
  -5   1  23     1333.09     1407.53     56.47 o 
  -4   1  23       26.90       36.89     10.67 o 
  -3   1  23       66.51       81.57     13.34 o 
  -2   1  23     1163.53     1109.58     36.85 o 
  -1   1  23      373.00      359.97     18.93 o 
   0   1  23        0.34       -0.15     15.77 o 
   1   1  23      124.78      115.69     17.80 o 
   2   1  23       34.42       19.10     23.54 o 
   3   1  23       31.93       34.89     25.33 o 
   4   1  23      316.10      287.30     41.67 o 
   5   1  23       24.59       64.74     39.09 o 
   6   1  23       93.90      108.14     46.77 o 
 -16   2  23      150.62      138.07     23.39 o 
 -15   2  23      188.09      238.30     33.00 o 
 -14   2  23       25.81       -8.06     16.83 o 
 -13   2  23      433.60      508.51     26.09 o 
 -12   2  23        8.30       10.56     15.58 o 
 -11   2  23     2663.35     2745.84    142.67 o 
 -10   2  23     1073.96     1144.74     44.85 o 
  -9   2  23        9.40       18.13     13.46 o 
  -8   2  23     1490.28     1384.71     51.94 o 
  -7   2  23     6984.88     6731.11    229.49 o 
  -6   2  23     1632.07     1562.74     57.26 o 
  -5   2  23      137.84      108.07     13.60 o 
  -4   2  23       31.59       23.54     11.70 o 
  -3   2  23     2212.78     2118.98     77.75 o 
  -2   2  23       55.16       43.14     11.91 o 
  -1   2  23      815.49      796.32     31.97 o 
   0   2  23      344.34      339.90     19.12 o 
   1   2  23       65.27       45.73     17.45 o 
   2   2  23       64.58       85.72     26.95 o 
   3   2  23      438.15      396.39     54.56 o 
   4   2  23      236.31      245.23     30.45 o 
   5   2  23       64.27       52.46     33.71 o 
   6   2  23      180.05      154.19     32.59 o 
 -16   3  23      364.58      373.61     45.28 o 
 -15   3  23        3.96       11.59     48.68 o 
 -14   3  23       11.56      -25.95     25.95 o 
 -13   3  23      548.82      606.01     44.09 o 
 -12   3  23     1075.88     1010.21     77.65 o 
 -11   3  23      228.08      196.05     27.30 o 
 -10   3  23       92.20      104.55     18.29 o 
  -9   3  23        6.88      -16.33     16.33 o 
  -8   3  23      394.59      374.37     23.58 o 
  -7   3  23       55.16       41.90     12.47 o 
  -6   3  23     1349.31     1233.48     48.73 o 
  -5   3  23       22.03       18.07     14.90 o 
  -4   3  23      116.98      117.53     20.42 o 
  -3   3  23      691.68      638.35     28.91 o 
  -2   3  23     1098.44     1079.98     39.16 o 
  -1   3  23      487.89      439.84     20.57 o 
   0   3  23      250.37      234.95     16.32 o 
   1   3  23      174.64      187.92     17.58 o 
   2   3  23      236.18      235.28     21.34 o 
   3   3  23       62.72       69.25     19.58 o 
   4   3  23      527.41      449.53     37.78 o 
   5   3  23      255.07      254.21     38.19 o 
 -15   4  23       55.81       72.91     30.25 o 
 -14   4  23        2.85      -26.60     26.60 o 
 -13   4  23        6.46       13.37     26.27 o 
 -12   4  23       38.85        6.23     25.06 o 
 -11   4  23      593.03      656.71     43.82 o 
 -10   4  23      754.91      828.11     51.44 o 
  -9   4  23       80.79       76.68     22.37 o 
  -8   4  23      375.88      356.19     25.97 o 
  -7   4  23      259.53      271.24     33.31 o 
  -6   4  23       19.55        4.62     26.70 o 
  -5   4  23        0.21        8.70     16.17 o 
  -4   4  23       35.21       33.78     16.59 o 
  -3   4  23        8.41       -6.65     17.75 o 
  -2   4  23        0.04       -9.92     14.48 o 
  -1   4  23       18.32       -7.74     14.86 o 
   0   4  23      114.50      116.03     24.04 o 
   1   4  23       83.90       55.17     17.67 o 
   2   4  23        2.74       14.75     17.20 o 
   3   4  23      340.31      360.64     22.73 o 
   4   4  23      566.67      521.15     40.55 o 
   5   4  23      190.60      173.40     32.41 o 
 -15   5  23      217.49      295.48     33.51 o 
 -14   5  23        0.30      -26.76     26.76 o 
 -13   5  23      299.98      280.62     48.49 o 
 -12   5  23     1644.83     1847.09    118.45 o 
 -11   5  23      281.31      341.29     45.17 o 
 -10   5  23       90.04       98.33     32.54 o 
  -9   5  23        1.48       11.73     23.75 o 
  -8   5  23     1046.35      963.56     59.85 o 
  -7   5  23        3.29       -2.00     23.40 o 
  -6   5  23     1324.16     1318.56     96.55 o 
  -5   5  23     1644.02     1602.97     88.61 o 
  -4   5  23      435.81      452.58     33.28 o 
  -3   5  23      159.77      146.69     19.13 o 
  -2   5  23     1780.38     1821.95     68.51 o 
  -1   5  23      788.89      789.64     36.03 o 
   0   5  23       12.75        7.25     16.73 o 
   1   5  23       54.37      100.39     33.09 o 
   2   5  23      179.40      123.72     25.38 o 
   3   5  23       79.19       44.05     22.80 o 
   4   5  23        2.57       -4.50     23.55 o 
 -14   6  23        4.96        5.52     36.35 o 
 -13   6  23      581.76      655.27     63.28 o 
 -12   6  23       43.02       92.57     38.04 o 
 -11   6  23      182.97      204.95     40.46 o 
 -10   6  23      261.73      240.10     31.60 o 
  -9   6  23       92.11       70.79     26.42 o 
  -8   6  23      467.24      453.75     37.65 o 
  -7   6  23     1474.16     1420.04    158.01 o 
  -6   6  23     1204.24     1157.07     70.31 o 
  -5   6  23      240.41      263.16     29.58 o 
  -4   6  23      386.15      346.16     33.95 o 
  -3   6  23     1242.35     1218.48     50.06 o 
  -2   6  23      121.98       98.37     17.85 o 
  -1   6  23      595.46      549.79     28.57 o 
   0   6  23       13.53        5.14     21.10 o 
   1   6  23       83.84       59.42     23.90 o 
   2   6  23       71.60       59.73     25.01 o 
   3   6  23      181.63      166.69     28.63 o 
 -12   7  23      103.42       78.16     39.92 o 
 -11   7  23      150.52      186.96     41.75 o 
 -10   7  23      245.27      294.78     34.05 o 
  -9   7  23       23.68       12.49     27.06 o 
  -8   7  23      691.20      671.42     48.69 o 
  -7   7  23      133.70      129.25     27.75 o 
  -6   7  23      151.46      184.55     37.55 o 
  -5   7  23        4.55       14.84     24.15 o 
  -4   7  23      136.77      157.76     51.94 o 
  -3   7  23       10.70       18.98     17.33 o 
  -2   7  23      683.36      608.00     44.08 o 
  -1   7  23      138.59       96.81     19.16 o 
   0   7  23      117.85      133.80     29.08 o 
   1   7  23       61.72       78.23     25.24 o 
 -10   8  23       86.17      129.74     32.77 o 
  -9   8  23      284.42      357.07     38.81 o 
  -8   8  23      273.78      308.59     36.11 o 
  -7   8  23      143.48      169.43     36.81 o 
  -6   8  23       74.03       75.56     28.04 o 
  -5   8  23       25.19       45.45     26.68 o 
  -4   8  23      144.72      163.85     26.52 o 
  -3   8  23        0.02        4.33     22.96 o 
  -2   8  23       99.68       76.70     19.06 o 
  -1   8  23      155.99      140.09     20.72 o 
 -16   0  24      297.29      266.14     62.32 o 
 -15   0  24     1575.30     1837.79     97.83 o 
 -14   0  24      118.65      130.93     27.58 o 
 -13   0  24     2145.38     2272.42    190.63 o 
 -12   0  24       91.70      110.27     24.51 o 
 -11   0  24      322.71      325.61     28.63 o 
 -10   0  24     1024.02     1126.33    134.39 o 
  -9   0  24     5808.37     5837.85    281.91 o 
  -8   0  24     1796.99     1842.16     94.54 o 
  -7   0  24      431.56      377.68     33.10 o 
  -6   0  24      617.22      540.79     43.96 o 
  -5   0  24     2460.03     2249.80    114.13 o 
  -4   0  24       22.72      -16.20     16.20 o 
  -3   0  24     1493.59     1531.27     64.31 o 
  -2   0  24      698.85      680.85     30.29 o 
  -1   0  24       71.09       83.01     14.01 o 
   0   0  24      292.05      271.47     54.99 o 
   1   0  24      754.18      848.44     89.98 o 
   2   0  24        8.76       10.37     50.85 o 
   3   0  24        9.10       20.39     52.66 o 
   4   0  24       18.73       31.56     54.87 o 
   5   0  24     1016.56     1270.70    125.13 o 
 -16   1  24        1.61      -18.65     25.62 o 
 -15   1  24      229.31      231.35     33.90 o 
 -14   1  24      499.40      475.42     26.42 o 
 -13   1  24      369.19      369.58     23.74 o 
 -12   1  24        5.90      -16.04     16.04 o 
 -11   1  24      398.53      443.60     26.22 o 
 -10   1  24      772.76      811.60     35.17 o 
  -9   1  24       19.15       14.29     13.53 o 
  -8   1  24      768.66      814.49     34.56 o 
  -7   1  24      166.03      197.73     15.49 o 
  -6   1  24      575.24      603.01     26.83 o 
  -5   1  24      734.61      743.88     48.49 o 
  -4   1  24     1653.97     1498.86     57.26 o 
  -3   1  24       62.19       37.64     13.45 o 
  -2   1  24      116.99      123.78     13.30 o 
  -1   1  24      631.07      575.01     25.26 o 
   0   1  24     1360.84     1307.37     86.42 o 
   1   1  24       79.39      103.97     23.51 o 
   2   1  24       49.87       29.33     24.34 o 
   3   1  24       35.48       38.37     29.67 o 
   4   1  24      115.14      104.65     50.53 o 
   5   1  24       51.18       54.25     40.71 o 
 -16   2  24        8.18       -9.52     21.76 o 
 -15   2  24       45.43       47.10     22.12 o 
 -14   2  24        0.98      -11.08     16.82 o 
 -13   2  24      284.18      318.15     21.67 o 
 -12   2  24      124.82      137.64     17.54 o 
 -11   2  24       40.56       34.65     15.70 o 
 -10   2  24      361.10      371.05     20.78 o 
  -9   2  24       19.55       21.32     13.56 o 
  -8   2  24        3.19       -6.84     12.88 o 
  -7   2  24        4.81      -12.93     12.93 o 
  -6   2  24        7.15       11.17     12.76 o 
  -5   2  24        2.60        1.50     11.97 o 
  -4   2  24       19.64       26.92     13.42 o 
  -3   2  24       78.96       74.23     26.28 o 
  -2   2  24        1.60       14.52     14.02 o 
  -1   2  24      145.57      136.16     16.03 o 
   0   2  24        1.61        3.91     17.40 o 
   1   2  24        2.63       12.22     17.55 o 
   2   2  24       41.30       67.73     25.82 o 
   3   2  24       90.21      112.80     27.80 o 
   4   2  24       68.63       29.52     28.56 o 
   5   2  24       89.44       87.12     30.53 o 
 -16   3  24      246.20      248.23     32.84 o 
 -15   3  24      624.52      661.48     61.77 o 
 -14   3  24     1101.13     1126.27     91.00 o 
 -13   3  24       37.21       50.74     26.42 o 
 -12   3  24      157.63      152.77     26.67 o 
 -11   3  24      228.79      203.72     28.63 o 
 -10   3  24     1094.37     1186.43     54.10 o 
  -9   3  24       70.17       76.41     17.25 o 
  -8   3  24     1020.79     1040.10     41.85 o 
  -7   3  24      133.35      138.12     17.63 o 
  -6   3  24        7.33        5.08     13.89 o 
  -5   3  24      677.85      714.83     32.09 o 
  -4   3  24     1831.47     1827.31     68.47 o 
  -3   3  24      561.33      547.71     26.40 o 
  -2   3  24       20.48      -12.87     12.87 o 
  -1   3  24      883.93      844.72     33.16 o 
   0   3  24      617.31      591.77     28.92 o 
   1   3  24      229.76      205.41     23.80 o 
   2   3  24        1.33       -2.19     18.63 o 
   3   3  24        4.19       -6.29     26.29 o 
   4   3  24      125.18      110.70     41.32 o 
 -15   4  24      510.97      589.82     44.45 o 
 -14   4  24      189.60      198.35     77.82 o 
 -13   4  24     1065.13     1232.64     79.64 o 
 -12   4  24      242.20      212.41     29.79 o 
 -11   4  24       55.20       79.69     30.20 o 
 -10   4  24      709.55      731.70     46.91 o 
  -9   4  24     2815.17     2913.24    145.80 o 
  -8   4  24     1000.55      942.42     57.54 o 
  -7   4  24       20.14       -2.29     18.26 o 
  -6   4  24      396.51      387.09     25.40 o 
  -5   4  24     2514.38     2417.33    103.03 o 
  -4   4  24        2.58      -16.14     16.14 o 
  -3   4  24      308.01      332.31     31.93 o 
  -2   4  24       17.49       16.96     15.93 o 
  -1   4  24        5.15       -5.41     15.81 o 
   0   4  24      114.85      133.10     22.81 o 
   1   4  24      985.04      908.01     41.21 o 
   2   4  24        8.45       14.83     18.18 o 
   3   4  24      141.97      123.35     22.02 o 
   4   4  24      124.42      155.87     32.18 o 
 -14   5  24      193.81      218.01     51.72 o 
 -13   5  24       37.95       20.55     26.99 o 
 -12   5  24      195.71      204.04     29.08 o 
 -11   5  24      434.24      537.14     54.38 o 
 -10   5  24      123.64      183.47     35.40 o 
  -9   5  24       33.89       63.47     30.80 o 
  -8   5  24       99.00       80.52     25.95 o 
  -7   5  24       11.34       22.68     22.94 o 
  -6   5  24      578.07      649.17    102.94 o 
  -5   5  24        8.47       -2.18     18.68 o 
  -4   5  24      363.70      329.31     24.76 o 
  -3   5  24       21.50       33.35     19.86 o 
  -2   5  24      104.97      106.66     17.45 o 
  -1   5  24      131.09      134.02     21.31 o 
   0   5  24      683.26      615.21     31.12 o 
   1   5  24       63.20       58.97     23.88 o 
   2   5  24       21.62        2.70     24.80 o 
   3   5  24       32.65       -7.00     25.73 o 
 -13   6  24       60.15       94.63     40.48 o 
 -12   6  24       96.00       36.30     37.29 o 
 -11   6  24       83.15       94.41     37.15 o 
 -10   6  24      524.17      643.41     59.95 o 
  -9   6  24       30.30       23.08     25.65 o 
  -8   6  24       87.57       62.09     26.96 o 
  -7   6  24       61.05       25.92     25.99 o 
  -6   6  24      177.53      201.87     29.78 o 
  -5   6  24       59.65       72.84     29.66 o 
  -4   6  24       39.35       62.68     34.49 o 
  -3   6  24       49.20       58.91     17.60 o 
  -2   6  24        4.00       -1.23     16.84 o 
  -1   6  24      545.07      483.69     27.03 o 
   0   6  24      164.39      127.41     24.64 o 
   1   6  24       25.24       28.93     24.81 o 
   2   6  24      127.75      121.82     43.15 o 
 -11   7  24      253.00      297.36     45.93 o 
 -10   7  24      493.61      512.86     42.61 o 
  -9   7  24       53.44       84.99     29.64 o 
  -8   7  24      114.18      151.09     45.14 o 
  -7   7  24      194.19      250.44     32.13 o 
  -6   7  24        0.66      -12.60     24.90 o 
  -5   7  24       10.91       26.00     31.81 o 
  -4   7  24     1306.48     1321.18    159.83 o 
  -3   7  24      148.58      185.38     22.00 o 
  -2   7  24      307.35      297.47     25.95 o 
  -1   7  24       66.47       48.42     22.15 o 
   0   7  24      223.73      197.49     27.63 o 
  -8   8  24      202.23      223.27     74.27 o 
  -7   8  24       40.26       16.14     29.06 o 
  -6   8  24      356.18      400.70     38.74 o 
  -5   8  24      348.06      366.63     38.32 o 
  -4   8  24        2.45       21.02     22.82 o 
  -3   8  24      223.87      208.71     36.45 o 
 -16   1  25      429.00      435.33     26.19 o 
 -15   1  25       36.45       22.91     18.98 o 
 -14   1  25       72.52       91.69     19.06 o 
 -13   1  25     1270.44     1381.86     63.25 o 
 -12   1  25      341.12      367.98     23.20 o 
 -11   1  25        0.42      -10.73     23.12 o 
 -10   1  25       57.77       51.38     15.72 o 
  -9   1  25        3.62        8.45     14.11 o 
  -8   1  25       21.78       31.47     13.70 o 
  -7   1  25      108.26      115.80     17.64 o 
  -6   1  25     2493.73     2506.87    102.39 o 
  -5   1  25       43.89       61.55     15.64 o 
  -4   1  25      169.72      162.84     17.03 o 
  -3   1  25      789.80      824.73     32.04 o 
  -2   1  25     1290.19     1212.65     48.41 o 
  -1   1  25       23.44       15.41     13.72 o 
   0   1  25      127.37      125.76     18.90 o 
   1   1  25      250.15      232.20     27.97 o 
   2   1  25      168.88      208.29     40.43 o 
   3   1  25        4.17       -9.35     38.77 o 
   4   1  25        4.85       22.38     41.18 o 
 -16   2  25      171.08      221.51     50.51 o 
 -15   2  25      272.27      302.04     38.20 o 
 -14   2  25      144.02      157.16     52.96 o 
 -13   2  25      107.48      117.71     21.29 o 
 -12   2  25      952.00      973.01     73.83 o 
 -11   2  25     1912.87     1934.10    102.91 o 
 -10   2  25      387.54      393.28     26.42 o 
  -9   2  25       46.53       33.86     17.48 o 
  -8   2  25     1693.04     1732.41     73.90 o 
  -7   2  25     1723.51     1769.10     74.92 o 
  -6   2  25       86.94       77.77     16.58 o 
  -5   2  25        1.04        0.69     15.91 o 
  -4   2  25      196.71      173.04     19.91 o 
  -3   2  25     1397.62     1302.50     51.62 o 
  -2   2  25       84.81      105.86     22.32 o 
  -1   2  25      225.55      233.92     32.05 o 
   0   2  25       38.31       64.55     20.39 o 
   1   2  25      162.08      143.51     20.26 o 
   2   2  25      797.40      710.64     44.62 o 
   3   2  25     1167.18     1178.69     73.59 o 
   4   2  25       74.21      123.13     30.88 o 
 -15   3  25       27.85        9.54     28.91 o 
 -14   3  25        1.31       -2.70     26.48 o 
 -13   3  25      163.89       97.91     28.49 o 
 -12   3  25      300.47      345.24     33.68 o 
 -11   3  25       98.93       76.21     67.73 o 
 -10   3  25       43.56       75.48     42.07 o 
  -9   3  25      185.09      187.79     16.78 o 
  -8   3  25      161.49      170.58     20.17 o 
  -7   3  25       12.75       20.04     16.29 o 
  -6   3  25      363.00      323.52     22.28 o 
  -5   3  25       36.01       22.97     14.53 o 
  -4   3  25       19.89       28.09     14.41 o 
  -3   3  25      304.60      280.78     17.41 o 
  -2   3  25      598.36      607.77     25.75 o 
  -1   3  25      462.52      484.45     25.66 o 
   0   3  25      105.04      135.21     22.52 o 
   1   3  25       31.51        6.99     21.06 o 
   2   3  25      118.01       95.95     21.02 o 
   3   3  25      183.96      217.06     30.83 o 
 -15   4  25       96.94       39.46     43.37 o 
 -14   4  25       12.43       27.36     28.60 o 
 -13   4  25       15.07       27.35     27.68 o 
 -12   4  25      217.02      235.81     31.33 o 
 -11   4  25      121.47      136.86     27.03 o 
 -10   4  25      105.69      161.48     26.20 o 
  -9   4  25      109.55       94.98     25.26 o 
  -8   4  25       85.38      105.07     24.82 o 
  -7   4  25       67.80       73.39     18.73 o 
  -6   4  25      388.10      416.56     29.21 o 
  -5   4  25       98.30       97.74     18.04 o 
  -4   4  25       74.52       40.93     18.23 o 
  -3   4  25      115.02      105.45     17.04 o 
  -2   4  25       17.55       43.14     28.76 o 
  -1   4  25      339.91      314.42     19.03 o 
   0   4  25       77.86       82.48     18.89 o 
   1   4  25        2.96       42.55     18.91 o 
   2   4  25      170.32      137.97     24.22 o 
   3   4  25       10.08      -34.97     34.97 o 
 -14   5  25      222.46      254.45     54.07 o 
 -13   5  25      410.00      384.23     67.93 o 
 -12   5  25      707.40      742.14     51.05 o 
 -11   5  25       35.00       29.77     32.32 o 
 -10   5  25       38.26       46.39     34.39 o 
  -9   5  25        4.46      -28.58     31.75 o 
  -8   5  25        8.30       -4.55     30.83 o 
  -7   5  25      376.94      365.21     34.41 o 
  -6   5  25      869.66      864.76     44.16 o 
  -5   5  25       89.15      100.53     19.77 o 
  -4   5  25       55.88       31.61     20.05 o 
  -3   5  25     1612.49     1591.45     68.67 o 
  -2   5  25     1063.98     1062.64     45.30 o 
  -1   5  25       98.35      117.07     18.53 o 
   0   5  25        0.90       21.37     22.85 o 
   1   5  25       69.86       22.91     24.25 o 
   2   5  25      670.96      636.39     40.05 o 
 -12   6  25      471.98      589.65     60.67 o 
 -11   6  25      385.61      472.20     52.92 o 
 -10   6  25      311.09      379.53     48.21 o 
  -9   6  25        0.25       32.12     33.95 o 
  -8   6  25      508.26      591.29     68.83 o 
  -7   6  25      945.59      973.97    104.53 o 
  -6   6  25      124.28       69.01     27.45 o 
  -5   6  25      258.54      260.63     23.66 o 
  -4   6  25      495.91      468.61     30.07 o 
  -3   6  25      466.88      469.28     27.08 o 
  -2   6  25        4.58       11.22     18.33 o 
  -1   6  25      274.42      276.24     22.99 o 
   0   6  25       19.16       10.63     23.89 o 
   1   6  25        4.99      -23.99     23.99 o 
 -10   7  25       16.66       19.47     33.81 o 
  -9   7  25       32.14        5.56     27.15 o 
  -8   7  25       88.92       86.90     27.98 o 
  -7   7  25       17.53       20.50     35.58 o 
  -6   7  25        2.66       14.90     26.86 o 
  -5   7  25        9.99        1.88     27.88 o 
  -4   7  25       60.66       71.43     19.19 o 
  -3   7  25        6.36       18.45     18.63 o 
  -2   7  25        3.90      -18.30     18.74 o 
  -1   7  25       44.97       46.05     19.96 o 
 -15   0  26        5.05       -3.75     27.62 o 
 -14   0  26      563.82      584.90     91.17 o 
 -13   0  26       24.56       44.02     29.27 o 
 -12   0  26      188.17      201.55     28.19 o 
 -11   0  26      642.14      657.84     69.21 o 
 -10   0  26     2522.22     2646.80    155.55 o 
  -9   0  26     1683.87     1822.16    135.28 o 
  -8   0  26       62.41       52.99     20.62 o 
  -7   0  26      532.35      525.83     34.66 o 
  -6   0  26      732.05      696.71     55.75 o 
  -5   0  26      827.45      745.21     46.10 o 
  -4   0  26       56.00       58.93     29.45 o 
  -3   0  26       21.00       52.87     28.79 o 
  -2   0  26       23.59       55.04     27.33 o 
  -1   0  26      210.24      239.85     56.67 o 
   0   0  26      565.97      633.08     77.29 o 
   1   0  26     1035.36     1149.52    118.33 o 
   2   0  26      181.90      145.84     58.37 o 
   3   0  26      108.33      108.88     54.49 o 
 -15   1  26      997.77     1137.80     55.76 o 
 -14   1  26      488.50      501.27     27.46 o 
 -13   1  26       14.40       34.96     17.96 o 
 -12   1  26       12.97       -9.50     17.00 o 
 -11   1  26      699.86      709.07     32.09 o 
 -10   1  26      302.11      316.58     21.02 o 
  -9   1  26      279.21      244.41     21.79 o 
  -8   1  26       37.64       42.34     17.67 o 
  -7   1  26      409.95      392.41     25.04 o 
  -6   1  26      202.67      205.23     19.60 o 
  -5   1  26      644.96      676.99     37.89 o 
  -4   1  26      824.45      828.74     50.40 o 
  -3   1  26      219.37      223.92     16.88 o 
  -2   1  26       16.93      -10.36     14.58 o 
  -1   1  26      496.20      439.70     29.24 o 
   0   1  26      127.15      162.61     20.48 o 
   1   1  26       47.38       58.61     36.60 o 
   2   1  26       31.49       25.13     39.46 o 
   3   1  26        2.33      -40.11     40.11 o 
 -15   2  26        1.44      -21.70     26.60 o 
 -14   2  26        9.54       -3.19     26.59 o 
 -13   2  26       97.24       47.12     21.57 o 
 -12   2  26       46.93       10.87     22.21 o 
 -11   2  26       25.67       13.80     19.77 o 
 -10   2  26       47.48       66.03     19.89 o 
  -9   2  26      141.57      151.26     20.39 o 
  -8   2  26      380.29      410.36     26.34 o 
  -7   2  26      165.70      144.09     18.94 o 
  -6   2  26        0.11       16.17     21.96 o 
  -5   2  26       57.21       40.96     16.31 o 
  -4   2  26        6.40        9.37     20.96 o 
  -3   2  26      193.54      203.74     18.21 o 
  -2   2  26      256.35      222.68     19.91 o 
  -1   2  26       31.89       24.76     19.47 o 
   0   2  26       34.11       36.25     20.75 o 
   1   2  26       65.16       69.48     22.23 o 
   2   2  26        7.93        7.51     27.60 o 
   3   2  26       23.27       12.01     30.45 o 
 -15   3  26      313.21      401.30     65.25 o 
 -14   3  26     1289.22     1443.49     82.19 o 
 -13   3  26       75.46       65.49     26.91 o 
 -12   3  26       11.56        1.07     37.68 o 
 -11   3  26      532.02      587.13     42.25 o 
 -10   3  26      315.25      323.58     25.08 o 
  -9   3  26      745.76      741.49     33.63 o 
  -8   3  26       11.77       38.87     16.81 o 
  -7   3  26      206.09      222.20     20.38 o 
  -6   3  26      266.48      306.26     22.33 o 
  -5   3  26     1625.89     1776.76     67.64 o 
  -4   3  26      898.06      928.49     40.41 o 
  -3   3  26      274.29      252.87     20.00 o 
  -2   3  26       56.71       36.11     17.14 o 
  -1   3  26      133.39      154.80     21.64 o 
   0   3  26     1070.28      977.48     50.16 o 
   1   3  26       19.57        7.13     21.27 o 
   2   3  26      222.00      156.97     36.92 o 
 -14   4  26      506.44      520.29     53.36 o 
 -13   4  26       82.44       71.53     29.17 o 
 -12   4  26       54.66       37.48     27.88 o 
 -11   4  26       11.79       30.56     26.19 o 
 -10   4  26     1657.83     1732.20     92.57 o 
  -9   4  26      845.81      871.30     54.15 o 
  -8   4  26        1.24      -17.70     17.70 o 
  -7   4  26      332.57      295.04     29.62 o 
  -6   4  26      921.16      951.26     41.73 o 
  -5   4  26      851.78      855.50     51.11 o 
  -4   4  26       51.69       32.11     19.50 o 
  -3   4  26       64.80       67.23     17.64 o 
  -2   4  26      389.59      348.83     20.20 o 
  -1   4  26       16.03       20.54     17.47 o 
   0   4  26      189.32      142.02     24.66 o 
   1   4  26      767.04      699.78     40.71 o 
   2   4  26      147.28      167.77     25.23 o 
 -13   5  26       67.04       30.59     29.28 o 
 -12   5  26      186.82      202.68     45.55 o 
 -11   5  26      362.76      369.90     47.87 o 
 -10   5  26      102.13      115.48     36.69 o 
  -9   5  26       14.58      120.20     35.68 o 
  -8   5  26       21.36       57.61     30.98 o 
  -7   5  26       39.45       39.84     19.16 o 
  -6   5  26       52.70       50.68     20.85 o 
  -5   5  26        9.78      -11.28     18.15 o 
  -4   5  26      192.47      218.79     46.99 o 
  -3   5  26       26.56       -1.37     17.76 o 
  -2   5  26       70.06       69.49     18.19 o 
  -1   5  26      268.08      288.77     26.39 o 
   0   5  26      165.55      153.79     26.47 o 
   1   5  26       96.54       85.50     26.47 o 
 -11   6  26       11.07       13.67     36.90 o 
 -10   6  26      376.75      505.95     53.39 o 
  -9   6  26      208.97      179.30     37.39 o 
  -8   6  26      248.23      254.63     32.61 o 
  -7   6  26       59.79       20.40     25.64 o 
  -6   6  26        4.62       12.61     20.06 o 
  -5   6  26      319.27      272.72     29.71 o 
  -4   6  26       12.88        7.23     18.17 o 
  -3   6  26      358.74      361.15     32.38 o 
  -2   6  26      156.85      145.32     25.92 o 
  -1   6  26       60.61       39.95     20.14 o 
  -9   7  26       79.46      167.01     37.73 o 
  -8   7  26      118.11      155.17     30.74 o 
  -7   7  26        0.49        3.79     27.21 o 
  -6   7  26       93.54      124.00     30.61 o 
  -5   7  26      290.64      319.97     49.01 o 
  -4   7  26      722.19      727.82     53.18 o 
 -15   1  27       41.79       44.73     21.58 o 
 -14   1  27       10.85      -14.42     24.83 o 
 -13   1  27     1403.12     1609.65     91.59 o 
 -12   1  27      437.79      430.46     31.42 o 
 -11   1  27       86.62       84.35     27.98 o 
 -10   1  27      101.51       81.98     21.83 o 
  -9   1  27      111.31       94.25     23.87 o 
  -8   1  27       87.45      115.72     19.62 o 
  -7   1  27      750.29      787.14     62.64 o 
  -6   1  27     1151.02     1249.79     56.13 o 
  -5   1  27        1.95       -6.14     15.74 o 
  -4   1  27      493.25      514.54     33.28 o 
  -3   1  27      696.24      718.00     36.14 o 
  -2   1  27      538.10      571.44     61.51 o 
  -1   1  27       86.82       74.51     42.64 o 
   0   1  27       26.58       32.01     57.02 o 
   1   1  27      168.37      171.19     42.27 o 
   2   1  27       54.44       89.05     40.56 o 
 -14   2  27        7.71       24.88     28.69 o 
 -13   2  27       41.45       44.77     21.81 o 
 -12   2  27     1476.06     1694.15     74.61 o 
 -11   2  27     1014.92     1101.28     53.93 o 
 -10   2  27        0.87        0.87     18.76 o 
  -9   2  27      160.49      138.42     20.85 o 
  -8   2  27     5333.43     5494.59    217.43 o 
  -7   2  27     1027.65     1027.49     49.19 o 
  -6   2  27       22.76       -4.98     17.31 o 
  -5   2  27       35.75       15.09     26.10 o 
  -4   2  27      209.11      169.88     23.44 o 
  -3   2  27        6.58       20.27     16.13 o 
  -2   2  27      523.33      559.55     36.62 o 
  -1   2  27     1443.12     1403.20     66.34 o 
   0   2  27      382.71      390.64     47.10 o 
   1   2  27       35.24       11.78     32.22 o 
   2   2  27      105.75       38.22     40.77 o 
 -14   3  27       59.51       65.63     29.50 o 
 -13   3  27      627.33      659.49     77.62 o 
 -12   3  27       63.19       46.63     30.19 o 
 -11   3  27        8.33       12.55     38.22 o 
 -10   3  27      107.15      151.74     33.45 o 
  -9   3  27      362.44      368.06     47.44 o 
  -8   3  27       22.56       51.66     23.87 o 
  -7   3  27      206.08      266.73     36.10 o 
  -6   3  27       31.47       12.64     20.89 o 
  -5   3  27       53.16       49.91     21.91 o 
  -4   3  27        2.26       -2.48     22.31 o 
  -3   3  27      211.59      191.98     19.40 o 
  -2   3  27      224.03      175.52     19.25 o 
  -1   3  27        0.39       -9.77     16.90 o 
   0   3  27      574.88      548.11     35.59 o 
   1   3  27      347.81      325.74     28.94 o 
 -13   4  27       14.14        9.46     28.89 o 
 -12   4  27       19.13        8.91     28.27 o 
 -11   4  27        6.31       -5.56     32.66 o 
 -10   4  27      286.07      369.69     34.23 o 
  -9   4  27      166.20      172.06     21.35 o 
  -8   4  27      127.21      165.53     20.60 o 
  -7   4  27       56.74       67.46     19.24 o 
  -6   4  27       28.79        6.68     17.56 o 
  -5   4  27      179.79      164.04     21.99 o 
  -4   4  27       10.83        8.28     16.11 o 
  -3   4  27        1.56        9.35     16.41 o 
  -2   4  27        5.06      -13.62     17.40 o 
  -1   4  27       39.49       23.17     17.61 o 
   0   4  27        2.00      -22.92     22.92 o 
   1   4  27      137.89      154.44     36.15 o 
 -12   5  27      324.13      361.28     35.62 o 
 -11   5  27      171.13      181.05     30.97 o 
 -10   5  27       11.58       -1.34     32.12 o 
  -9   5  27      579.23      584.92     56.05 o 
  -8   5  27        6.99      -10.56     21.91 o 
  -7   5  27      910.96     1003.39    120.08 o 
  -6   5  27      266.74      258.54     24.30 o 
  -5   5  27      216.41      173.89     22.19 o 
  -4   5  27       33.84       -0.21     22.16 o 
  -3   5  27      576.01      600.15     34.58 o 
  -2   5  27      951.05      965.81     42.92 o 
  -1   5  27      345.41      305.60     23.78 o 
 -10   6  27        7.63       22.90     36.55 o 
  -9   6  27      152.68      186.43     40.48 o 
  -8   6  27      726.76      873.84     77.98 o 
  -7   6  27      832.50      787.53     85.46 o 
  -6   6  27       43.08       54.85     20.60 o 
  -5   6  27       66.46       53.84     20.74 o 
  -4   6  27      105.86       89.65     19.39 o 
  -3   6  27        3.28       17.75     19.23 o 
 -14   0  28      528.85      627.47     95.59 o 
 -13   0  28      707.24      746.82    126.72 o 
 -12   0  28       52.84       33.90     25.55 o 
 -11   0  28      198.51      197.26     28.12 o 
 -10   0  28     3139.94     3332.44    245.38 o 
  -9   0  28      697.95      756.30     47.13 o 
  -8   0  28      164.90      116.58     35.90 o 
  -7   0  28      307.49      236.86     39.23 o 
  -6   0  28      733.93      860.10     77.03 o 
  -5   0  28     1038.96     1030.84     85.63 o 
  -4   0  28     1184.72     1034.53     85.05 o 
  -3   0  28        4.89       29.69     29.58 o 
   1   0  28       85.05       58.80     57.17 o 
 -14   1  28      164.26      174.13     36.16 o 
 -13   1  28       64.98       60.34     22.50 o 
 -12   1  28      141.69      142.30     23.03 o 
 -11   1  28      596.14      581.73     39.21 o 
 -10   1  28        7.56       38.73     29.97 o 
  -9   1  28      174.97      191.05     25.53 o 
  -8   1  28      986.11     1038.54     50.12 o 
  -7   1  28       16.37       13.26     25.61 o 
  -6   1  28       45.15       77.46     18.23 o 
  -5   1  28      907.51      950.91     57.87 o 
  -4   1  28      239.63      237.68     19.81 o 
  -3   1  28       22.92       -9.23     31.53 o 
  -2   1  28       88.65      102.82     32.14 o 
  -1   1  28       13.11       -7.66     27.31 o 
   0   1  28        2.44      -46.82     57.75 o 
   1   1  28        9.64       15.75     60.52 o 
 -14   2  28       18.78       13.29     27.52 o 
 -13   2  28       32.23       17.07     28.18 o 
 -12   2  28        5.69      -21.56     21.56 o 
 -11   2  28      221.98      242.74     24.70 o 
 -10   2  28        3.88       35.08     20.48 o 
  -9   2  28      142.59      137.44     21.21 o 
  -8   2  28       80.89       83.63     19.77 o 
  -7   2  28        0.04        4.86     18.85 o 
  -6   2  28      103.97       61.38     23.52 o 
  -5   2  28       65.22       84.61     32.68 o 
  -4   2  28      108.40      131.82     41.00 o 
  -3   2  28       24.43       -4.83     17.98 o 
  -2   2  28       42.53       37.82     16.99 o 
  -1   2  28      132.86      178.57     24.51 o 
   0   2  28        3.54       20.73     42.77 o 
   1   2  28       42.00        3.58     63.80 o 
 -13   3  28       17.33      -24.52     28.61 o 
 -12   3  28      619.30      694.34     47.95 o 
 -11   3  28      898.90     1054.66     63.51 o 
 -10   3  28        5.85      -25.67     25.67 o 
  -9   3  28     1101.60     1217.95     71.04 o 
  -8   3  28      449.31      495.49     71.89 o 
  -7   3  28       37.18       31.41     22.69 o 
  -6   3  28        8.60        3.73     21.23 o 
  -5   3  28      587.77      618.46     53.20 o 
  -4   3  28     1291.64     1299.33     65.74 o 
  -3   3  28      178.40      172.90     20.37 o 
  -2   3  28       73.55       81.48     18.54 o 
  -1   3  28       13.07      -14.46     22.30 o 
   0   3  28       19.91       16.59     22.99 o 
 -12   4  28       21.79       -7.69     28.28 o 
 -11   4  28      126.46      120.56     34.97 o 
 -10   4  28     1511.28     1532.86     67.97 o 
  -9   4  28      457.52      437.61     28.80 o 
  -8   4  28        8.33       16.45     22.13 o 
  -7   4  28      111.73      107.14     27.66 o 
  -6   4  28      854.25      825.57     42.29 o 
  -5   4  28       49.64       41.68     18.95 o 
  -4   4  28       48.61       55.36     27.42 o 
  -3   4  28       54.28       83.01     20.52 o 
  -2   4  28      221.85      227.38     21.57 o 
  -1   4  28        8.42      -14.31     24.07 o 
 -11   5  28       19.42       19.31     27.38 o 
 -10   5  28        2.64      -26.65     34.10 o 
  -9   5  28        1.57      -22.59     22.59 o 
  -8   5  28       33.13       35.80     23.18 o 
  -7   5  28       10.18       17.53     23.49 o 
  -6   5  28      156.70      188.82     25.14 o 
  -5   5  28      692.38      653.05     58.19 o 
  -4   5  28       96.37      104.52     19.29 o 
  -3   5  28       80.49       62.60     19.22 o 
  -2   5  28      121.87      193.00     39.21 o 
  -7   6  28        1.15       -6.21     32.38 o 
  -6   6  28       23.81       14.16     32.39 o 
 -13   1  29       92.02       70.86     23.43 o 
 -12   1  29       50.46       36.95     22.18 o 
 -11   1  29       86.03       70.94     32.78 o 
 -10   1  29        0.90      -20.29     20.29 o 
  -9   1  29       26.63       23.07     24.10 o 
  -8   1  29       25.12        8.99     19.58 o 
  -7   1  29      714.84      786.09     49.43 o 
  -6   1  29      378.29      385.90     25.70 o 
  -5   1  29       12.05       36.79     23.57 o 
  -4   1  29      315.76      285.81     41.77 o 
  -3   1  29     1015.13      898.48     78.99 o 
  -2   1  29       89.07      103.81     33.62 o 
   0   1  29        3.37       -0.35     60.69 o 
 -13   2  29      220.41      281.96     34.47 o 
 -12   2  29     1893.22     2003.14    102.57 o 
 -11   2  29      389.20      446.04     30.43 o 
 -10   2  29       68.42       56.00     21.36 o 
  -9   2  29      617.81      624.43     34.89 o 
  -8   2  29      653.94      671.10     36.33 o 
  -7   2  29        3.50       -4.22     18.78 o 
  -6   2  29       13.51       26.75     21.99 o 
  -5   2  29        1.88      -15.01     24.94 o 
  -4   2  29       73.06       90.57     21.57 o 
  -3   2  29      296.04      310.47     24.02 o 
  -2   2  29      128.62      136.01     25.82 o 
  -1   2  29      198.05      182.97     51.79 o 
 -12   3  29       25.05       16.36     26.74 o 
 -11   3  29       91.91       67.77     37.25 o 
 -10   3  29       51.74        4.58     26.53 o 
  -9   3  29      323.31      368.39     34.49 o 
  -8   3  29        5.56        9.75     25.07 o 
  -7   3  29      258.55      270.79     32.23 o 
  -6   3  29        3.36        6.21     23.41 o 
  -5   3  29       10.14       41.50     25.89 o 
  -4   3  29      242.83      229.06     22.70 o 
  -3   3  29       93.86      146.74     21.06 o 
  -2   3  29      221.56      227.72     21.57 o 
  -1   3  29       46.91       79.18     35.20 o 
 -11   4  29       69.99       95.69     28.48 o 
 -10   4  29       10.43       12.23     37.45 o 
  -9   4  29        6.18       -7.62     26.52 o 
  -8   4  29       65.87       84.09     55.42 o 
  -7   4  29        2.12        1.42     23.70 o 
  -6   4  29      155.42      127.37     26.67 o 
  -5   4  29       17.43       17.78     22.95 o 
  -4   4  29      112.63      112.16     33.70 o 
  -3   4  29       88.75      106.33     19.96 o 
  -8   5  29      190.25      175.57     25.58 o 
  -7   5  29      577.70      644.64    100.22 o 
  -6   5  29      208.57      217.88     27.41 o 
  -5   5  29       43.35       29.69     22.96 o 
 -12   0  30      361.48      371.29     52.86 o 
 -11   0  30      717.06      735.59     69.56 o 
 -10   0  30      978.12     1041.58     91.22 o 
  -9   0  30      212.87      232.91     44.40 o 
  -8   0  30       50.50      117.19     39.50 o 
  -7   0  30      843.88      768.76     69.10 o 
  -6   0  30      734.94      607.55     59.38 o 
  -5   0  30       58.97       44.70     34.02 o 
  -4   0  30      191.08      157.70     36.09 o 
 -12   1  30       77.68       14.47     29.51 o 
 -11   1  30      220.06      246.70     35.15 o 
 -10   1  30       90.61      115.75     22.48 o 
  -9   1  30      109.23      133.25     24.21 o 
  -8   1  30       22.34       29.47     19.81 o 
  -7   1  30      127.83      127.55     27.10 o 
  -6   1  30      826.61      782.57     84.20 o 
  -5   1  30      126.91      111.72     25.97 o 
  -4   1  30        5.90       32.06     34.43 o 
  -3   1  30        0.16        6.14     33.45 o 
  -2   1  30      475.89      434.12     48.83 o 
 -11   2  30       30.58       41.00     22.45 o 
 -10   2  30       67.49       86.01     22.34 o 
  -9   2  30        7.88       13.02     20.57 o 
  -8   2  30        1.34       -7.69     25.53 o 
  -7   2  30       22.52       15.04     23.51 o 
  -6   2  30       37.23       47.12     23.02 o 
  -5   2  30       24.87       39.87     19.75 o 
  -4   2  30       12.93       27.95     19.16 o 
  -3   2  30       60.92       95.64     37.68 o 
  -2   2  30       11.74        4.32     34.51 o 
 -10   3  30       10.44      -17.44     25.51 o 
  -9   3  30      172.94      173.74     29.50 o 
  -8   3  30        2.18       13.07     46.53 o 
  -7   3  30      106.99      144.26     25.87 o 
  -6   3  30      682.31      719.09     47.25 o 
  -5   3  30      245.66      248.74     24.27 o 
  -4   3  30        5.77       -2.31     19.94 o 
  -3   3  30       17.62       92.83     38.77 o 
  -8   4  30        0.89      -10.35     29.77 o 
  -7   4  30      329.47      373.89     35.04 o 
  -6   4  30      479.30      482.26     42.36 o 
 -10   1  31       47.43       22.27     29.34 o 
  -9   1  31        4.36       12.98     27.66 o 
  -8   1  31      230.79      232.45     60.65 o 
  -7   1  31      839.35      757.50     66.49 o 
  -6   1  31        8.27       29.52     36.67 o 
  -5   1  31      123.88      106.18     38.34 o 
  -4   1  31      423.11      388.99     47.75 o 
  -9   2  31     1204.47     1349.68     69.04 o 
  -8   2  31      600.38      600.80     42.52 o 
  -7   2  31       17.52       37.94     24.52 o 
  -6   2  31        5.42       22.16     24.00 o 
  -5   2  31      299.52      277.54     46.26 o 
                                                 
